# Supplementary material for: Integrative epigenetic taxonomy of primary prostate cancer
Source: Nat Commun. 2018 Nov 21;9:4900. doi: 10.1038/s41467-018-07270-2 (PMC6249266; doi:10.1038/s41467-018-07270-2)
Supplement: Supplementary file 4 — Supplementary Data 1 [file 41467_2018_7270_MOESM4_ESM.xlsx]

## Sheet: Blad1
Supplementary Data 1: ChIP-seq quality control metrics
#	Sample_ID	Factor (Antibody)	Patient_ID	Case_Control		WZ_ID	nr reads	fraction mapped	mapped as single read	NSC	RSC	Peak number	FRiP score
1	P223T_AR	AR (Santa Cruz; sc-816)	P223T	Cases		wz1065	24620474	0.92647	22810123	1.01425	0.582858	3741	0.59
2	P227T_AR	AR (Santa Cruz; sc-816)	P227T	Cases		wz1066	22532537	0.925738	20859216	1.0314	0.825927	12385	2.15
3	P228T_AR	AR (Santa Cruz; sc-816)	P228T	Control		wz1068	22393694	0.90639	20297420	1.04292	0.817097	15065	2.75
4	P229T_AR	AR (Santa Cruz; sc-816)	P229T	Cases		wz1073	20102780	0.944983	18996785	1.08303	1.12522	18039	3.8
5	P230T_AR	AR (Santa Cruz; sc-816)	P230T	Cases		wz682	25470608	0.954118	24301973	1.05079	1.01931	14473	2.46
6	P249T_AR	AR (Santa Cruz; sc-816)	P249T	Control		wz635	24092278	0.9406	22661191	1.07236	1.14621	13533	2.53
7	P252T_AR	AR (Santa Cruz; sc-816)	P252T	Control		wz1069	21827155	0.933125	20367467	1.03578	0.778039	7676	1.43
8	P254T_AR	AR (Santa Cruz; sc-816)	P254T	Exclude		wz679	22065358	0.931447	20552711	1.01294	0.485658	3299	0.49
9	P255T_AR	AR (Santa Cruz; sc-816)	P255T	Cases		wz1094	39760895	0.595353	23671761	1.10351	1.16296	26294	5.93
10	P257T_AR	AR (Santa Cruz; sc-816)	P257T	Control		wz1070	24398018	0.90298	22030915	1.01918	0.657478	6228	0.95
11	P261T_AR	AR (Santa Cruz; sc-816)	P261T	Cases		wz1177	17134997	0.952969	16329116	1.02182	0.590407	5462	0.98
12	P262T_AR	AR (Santa Cruz; sc-816)	P262T	Control		wz1071	22083425	0.91786	20269484	1.02948	0.708004	8525	1.51
13	P263T_AR	AR (Santa Cruz; sc-816)	P263T	Control		wz634	25254852	0.952163	24046727	1.01173	0.573044	3520	0.5
14	P265T_AR	AR (Santa Cruz; sc-816)	P265T	Cases		wz1805	24537475	0.965765	23697439	1.01019	0.482088	1631	0.21
15	P266T_AR	AR (Santa Cruz; sc-816)	P266T	Control		wz1234	18391065	0.952326	17514283	1.10253	1.25038	21530	5.12
16	P268T_AR	AR (Santa Cruz; sc-816)	P268T	Cases		wz1239	18530102	0.94216	17458325	1.05552	0.980085	16440	3.62
17	P272T_AR	AR (Santa Cruz; sc-816)	P272T	Control		wz633	22882964	0.95733	21906555	1.01321	0.465186	2506	0.35
18	P274T_AR	AR (Santa Cruz; sc-816)	P274T	Cases		wz683	18531555	0.9192	17034209	1.02394	0.602261	2905	0.47
19	P276T_AR	AR (Santa Cruz; sc-816)	P276T	Cases		wz1095	10230637	0.873985	8941423	1.0888	0.89576	12649	3.65
20	P279T_AR	AR (Santa Cruz; sc-816)	P279T	Control		wz680	22890081	0.932097	21335773	1.01375	0.523932	2135	0.33
21	P280T_AR	AR (Santa Cruz; sc-816)	P280T	Control		wz684	24308849	0.925809	22505342	1.01804	0.603752	4013	0.61
22	P291T_AR	AR (Santa Cruz; sc-816)	P291T	Exclude		wz685	26473609	0.93913	24862163	1.00906	0.41025	1308	0.2
23	P294T_AR	AR (Santa Cruz; sc-816)	P294T	Cases		wz1806	27577000	0.966995	26666817	1.0159	0.737352	5975	0.88
24	P295T_AR	AR (Santa Cruz; sc-816)	P295T	Cases		wz681	21782551	0.932503	20312296	1.00771	0.29512	243	0.06
25	P297T_AR	AR (Santa Cruz; sc-816)	P297T	Control		wz1212	20423475	0.842618	17209193	1.0321	0.687746	9292	1.74
26	P298T_AR	AR (Santa Cruz; sc-816)	P298T	Cases		wz1813	31717776	0.965477	30622785	1.01161	0.634531	4277	0.62
27	P300T_AR	AR (Santa Cruz; sc-816)	P300T	Control		wz1213	18024314	0.964227	17379538	1.02496	0.743573	7930	1.49
28	P301T_AR	AR (Santa Cruz; sc-816)	P301T	Cases		wz1205	15337785	0.93041	14270430	1.07454	1.04075	17971	4
29	P305T_AR	AR (Santa Cruz; sc-816)	P305T	Control		wz1211	17057286	0.933874	15929365	1.03382	0.766699	9721	1.77
30	P309T_AR	AR (Santa Cruz; sc-816)	P309T	Cases		wz1238	15343434	0.959416	14720739	1.0109	0.353732	1053	0.19
31	P310T_AR	AR (Santa Cruz; sc-816)	P310T	Cases		wz1237	19842529	0.922867	18312016	1.1586	1.35041	25931	6.19
32	P313T_AR	AR (Santa Cruz; sc-816)	P313T	Cases		wz1067	23622319	0.925977	21873724	1.04019	1.09738	10685	2.05
33	P324T_AR	AR (Santa Cruz; sc-816)	P324T	Control		wz1206	27881638	0.780162	21752197	1.0346	0.753428	14256	2.44
34	P327T_AR	AR (Santa Cruz; sc-816)	P327T	Cases		wz1064	22873723	0.804625	18404765	1.01084	0.293009	112	0.04
35	P328T_AR	AR (Santa Cruz; sc-816)	P328T	Control		wz1207	21117434	0.839516	17728422	1.01949	0.481515	2835	0.45
36	P336T_AR	AR (Santa Cruz; sc-816)	P336T	Control		wz686	25665987	0.950061	24384257	1.01101	0.539341	2532	0.36
37	P342T_AR	AR (Santa Cruz; sc-816)	P342T	Control		wz1140	22714184	0.917901	20849383	1.01597	0.575024	4428	0.7
38	P343T_AR	AR (Santa Cruz; sc-816)	P343T	Cases		wz1208	16790768	0.891348	14966420	1.17597	1.28492	32286	8.28
39	P348T_AR	AR (Santa Cruz; sc-816)	P348T	Cases		wz1178	37451664	0.68617	25698192	1.00802	0.331043	956	0.13
40	P349T_AR	AR (Santa Cruz; sc-816)	P349T	Control		wz1209	16625464	0.570367	9482621	1.04459	0.529771	159	0.05
41	P352T_AR	AR (Santa Cruz; sc-816)	P352T	Cases		wz1096	16801279	0.770909	12952261	1.11392	1.12109	16598	4.43
42	P355T_AR	AR (Santa Cruz; sc-816)	P355T	Cases		wz1807	24516545	0.964314	23641654	1.00931	0.437028	1037	0.14
43	P416T_AR	AR (Santa Cruz; sc-816)	P416T	Control		wz1141	21707438	0.913059	19820170	1.06485	1.07829	13569	2.88
44	P426T_AR	AR (Santa Cruz; sc-816)	P426T	Cases		wz1179	27969311	0.714637	19987913	1.04042	0.763935	13213	2.58
45	P427T_AR	AR (Santa Cruz; sc-816)	P427T	Control		wz1142	23331954	0.941922	21976880	1.1652	1.28747	35444	8.52
46	P431T_AR	AR (Santa Cruz; sc-816)	P431T	Cases		wz1180	20023371	0.952344	19069145	1.01591	0.558653	4320	0.72
47	P433T_AR	AR (Santa Cruz; sc-816)	P433T	Control		wz1181	17673974	0.945158	16704702	1.00837	0.28976	187	0.04
48	P444T_AR	AR (Santa Cruz; sc-816)	P444T	Control		wz1182	33080874	0.702958	23254477	1.0087	0.317869	280	0.04
49	P449T_AR	AR (Santa Cruz; sc-816)	P449T	Cases		wz1143	25850491	0.943894	24400137	1.01531	0.659915	4265	0.75
50	P450T_AR	AR (Santa Cruz; sc-816)	P450T	Cases		wz1235	19632834	0.91407	17945779	1.01507	0.456779	2604	0.43
51	P452T_AR	AR (Santa Cruz; sc-816)	P452T	Cases		wz1267	18301541	0.940095	17205186	1.00835	0.329843	586	0.08
52	P456T_AR	AR (Santa Cruz; sc-816)	P456T	Control		wz1183	16474488	0.949296	15639165	1.04409	0.971227	9139	1.96
53	P462T_AR	AR (Santa Cruz; sc-816)	P462T	Cases		wz1174	19416843	0.956556	18573298	1.067	1.1112	18152	3.85
54	P464T_AR	AR (Santa Cruz; sc-816)	P464T	Cases		wz1268	23412496	0.955792	22377472	1.0158	0.618888	5444	0.9
55	P466T_AR	AR (Santa Cruz; sc-816)	P466T	Control		wz1102	23740042	0.725033	17212325	1.01258	0.31663	1637	0.28
56	P475T_AR	AR (Santa Cruz; sc-816)	P475T	Control		wz1103	16396532	0.735521	12059990	1.01409	0.261592	197	0.11
57	P500T_AR	AR (Santa Cruz; sc-816)	P500T	Cases		wz1175	22743775	0.957414	21775215	1.02012	0.744328	6988	1.18
58	P506T_AR	AR (Santa Cruz; sc-816)	P506T	Cases		wz1236	18892336	0.951613	17978189	1.01124	0.389443	1635	0.28
59	P507T_AR	AR (Santa Cruz; sc-816)	P507T	Control		wz1134	23640431	0.952227	22511059	1.05023	1.08908	12527	2.69
60	P509T_AR	AR (Santa Cruz; sc-816)	P509T	Control		wz1135	24838040	0.950151	23599884	1.04532	1.0276	15205	2.87
61	P511T_AR	AR (Santa Cruz; sc-816)	P511T	Control		wz1097	10169031	0.858822	8733384	1.03542	0.473233	3981	0.98
62	P513T_AR	AR (Santa Cruz; sc-816)	P513T	Control		wz1098	7600645	0.854785	6496916	1.08919	0.545172	6471	2.15
63	P527T_AR	AR (Santa Cruz; sc-816)	P527T	Cases		wz1136	23525604	0.889927	20936067	1.03491	0.833521	9778	1.73
64	P531T_AR	AR (Santa Cruz; sc-816)	P531T	Cases		wz1269	17387106	0.925676	16094828	1.01133	0.357359	1244	0.19
65	P533T_AR	AR (Santa Cruz; sc-816)	P533T	Control		wz1099	10137898	0.908096	9206187	1.02467	0.417777	1197	0.32
66	P534T_AR	AR (Santa Cruz; sc-816)	P534T	Control		wz1100	10344994	0.881696	9121136	1.0502	0.58669	7717	2.02
67	P536T_AR	AR (Santa Cruz; sc-816)	P536T	Cases		wz1240	19451396	0.944124	18364529	1.05669	1.03814	18517	3.65
68	P540T_AR	AR (Santa Cruz; sc-816)	P540T	Control		wz1808	24787062	0.965102	23922055	1.02265	0.836383	8581	1.34
69	P544T_AR	AR (Santa Cruz; sc-816)	P544T	Control		wz1809	24497185	0.96353	23603774	1.00814	0.430342	670	0.09
70	P552T_AR	AR (Santa Cruz; sc-816)	P552T	Cases		wz1176	19634450	0.926693	18195112	1.05351	0.987598	15685	3.03
71	P555T_AR	AR (Santa Cruz; sc-816)	P555T	Control		wz1817	24564693	0.964565	23694249	1.00811	0.439869	372	0.06
72	P559T_AR	AR (Santa Cruz; sc-816)	P559T	Cases		wz1270	18546627	0.948469	17590903	1.01028	0.412166	979	0.15
73	P560T_AR	AR (Santa Cruz; sc-816)	P560T	Control		wz1271	22990170	0.932292	21433550	1.00836	0.377009	1176	0.19
74	P593T_AR	AR (Santa Cruz; sc-816)	P593T	Control		wz1272	21569433	0.946475	20414934	1.01054	0.451274	2056	0.31
75	P603T_AR	AR (Santa Cruz; sc-816)	P603T	Control		wz1273	22122389	0.909497	20120247	1.00824	0.329604	910	0.12
76	P618T_AR	AR (Santa Cruz; sc-816)	P618T	Cases		wz1137	22496530	0.928799	20894754	1.07833	1.14938	22334	4.83
77	P643T_AR	AR (Santa Cruz; sc-816)	P643T	Cases		wz1241	39410557	0.954012	37598145	1.00873	0.551483	2645	0.38
78	P674T_AR	AR (Santa Cruz; sc-816)	P674T	Control		wz1810	23990337	0.963961	23125752	1.06118	1.21461	17570	3.17
79	P680T_AR	AR (Santa Cruz; sc-816)	P680T	Control		wz1811	32039846	0.96755	31000144	1.01152	0.651814	4115	0.63
80	P695T_AR	AR (Santa Cruz; sc-816)	P695T	Control		wz1812	30185677	0.967927	29217524	1.01994	0.821243	9377	1.5
81	P710T_AR	AR (Santa Cruz; sc-816)	P710T	Cases		wz1138	21053335	0.953727	20079130	1.01081	0.485352	2371	0.36
82	P717T_AR	AR (Santa Cruz; sc-816)	P717T	Cases		wz1242	27656933	0.945459	26148504	1.00599	0.299734	540	0.08
83	P730T_AR	AR (Santa Cruz; sc-816)	P730T	Cases		wz1139	25477648	0.944103	24053531	1.00937	0.435428	1894	0.28
84	P737T_AR	AR (Santa Cruz; sc-816)	P737T	Cases		wz1243	40315672	0.955736	38531155	1.0072	0.481928	2367	0.33
85	P747T_AR	AR (Santa Cruz; sc-816)	P747T	Control		wz1264	25064139	0.942389	23620167	1.00918	0.40161	1954	0.29
86	P779T_AR	AR (Santa Cruz; sc-816)	P779T	Control		wz1265	23151291	0.925237	21420442	1.00605	0.282272	216	0.03
87	P811T_AR	AR (Santa Cruz; sc-816)	P811T	Cases		wz1101	22317858	0.695299	15517580	1.02374	0.496024	5482	1.08
88	P832T_AR	AR (Santa Cruz; sc-816)	P832T	Control		wz1266	31799628	0.94856	30163871	1.01093	0.542026	4147	0.6
89	P327T_H3K27ac	H3K27ac (39133, Active Motif)	P327T	Cases		wz1074	19207859	0.931534	17892784	1.15346	1.2858	26114	10.16
90	P223T_H3K27ac	H3K27ac (39133, Active Motif)	P223T	Cases		wz1075	14613109	0.937474	13699416	1.40255	1.30563	35506	19.77
91	P227T_H3K27ac	H3K27ac (39133, Active Motif)	P227T	Cases		wz1076	30076128	0.967858	29109408	1.29981	1.37728	38405	17.92
92	P313T_H3K27ac	H3K27ac (39133, Active Motif)	P313T	Cases		wz1077	28295309	0.949417	26864044	1.24869	1.4438	35291	14.71
93	P228T_H3K27ac	H3K27ac (39133, Active Motif)	P228T	Control		wz1078	27401492	0.938472	25715533	1.26487	1.35875	37428	16.77
94	P252T_H3K27ac	H3K27ac (39133, Active Motif)	P252T	Control		wz1079	26882633	0.959939	25805695	1.26429	1.45206	32226	15.47
95	P257T_H3K27ac	H3K27ac (39133, Active Motif)	P257T	Control		wz1080	24078487	0.946859	22798937	1.36484	1.47948	34650	18.86
96	P262T_H3K27ac	H3K27ac (39133, Active Motif)	P262T	Control		wz1081	19692718	0.929419	18302797	1.36789	1.37229	36373	19.97
97	P245T_H3K27ac	H3K27ac (39133, Active Motif)	P245T	Cases		wz1082	20649577	0.947796	19571584	1.40046	1.48851	38898	20.29
98	P229T_H3K27ac	H3K27ac (39133, Active Motif)	P229T	Cases		wz1083	25307697	0.976023	24700898	1.43791	1.46202	38285	21.17
99	P255T_H3K27ac	H3K27ac (39133, Active Motif)	P255T	Cases		wz1114	22181294	0.944171	20942944	1.14869	1.35759	30463	11.17
100	P276T_H3K27ac	H3K27ac (39133, Active Motif)	P276T	Cases		wz1115	27863344	0.959724	26741123	1.2623	1.41868	34877	15.32
101	P352T_H3K27ac	H3K27ac (39133, Active Motif)	P352T	Cases		wz1116	24030256	0.954263	22931196	1.26393	1.38711	33400	15.66
102	P511T_H3K27ac	H3K27ac (39133, Active Motif)	P511T	Control		wz1117	27192514	0.961564	26147356	1.27662	1.37048	37768	16.75
103	P513T_H3K27ac	H3K27ac (39133, Active Motif)	P513T	Control		wz1118	25758361	0.959711	24720575	1.1759	1.37152	30183	12.62
104	P533T_H3K27ac	H3K27ac (39133, Active Motif)	P533T	Control		wz1119	29470408	0.965621	28457240	1.38417	1.41915	36217	17.27
105	P534T_H3K27ac	H3K27ac (39133, Active Motif)	P534T	Control		wz1120	28379399	0.961202	27278332	1.37804	1.47238	34427	20.15
106	P811T_H3K27ac	H3K27ac (39133, Active Motif)	P811T	Cases		wz1121	24876038	0.951014	23657473	1.29997	1.36601	35336	17.15
107	P466T_H3K27ac	H3K27ac (39133, Active Motif)	P466T	Control		wz1122	20355152	0.954569	19430388	1.17558	1.29566	31146	12.39
108	P475T_H3K27ac	H3K27ac (39133, Active Motif)	P475T	Control		wz1123	21397056	0.964067	20628191	1.16346	1.27892	33066	12.23
109	P507T_H3K27ac	H3K27ac (39133, Active Motif)	P507T	Control		wz1154	20956211	0.9701	20329626	1.359	1.49599	33351	18.63
110	P509T_H3K27ac	H3K27ac (39133, Active Motif)	P509T	Control		wz1155	27269039	0.961966	26231883	1.5472	1.51098	34099	22.37
111	P527T_H3K27ac	H3K27ac (39133, Active Motif)	P527T	Cases		wz1156	23526466	0.96436	22687984	1.32732	1.46094	34644	15.91
112	P618T_H3K27ac	H3K27ac (39133, Active Motif)	P618T	Cases		wz1157	23978416	0.953922	22873551	1.22291	1.38436	33917	16.01
113	P710T_H3K27ac	H3K27ac (39133, Active Motif)	P710T	Cases		wz1158	27628974	0.967605	26733925	1.42348	1.36387	39125	19.93
114	P730T_H3K27ac	H3K27ac (39133, Active Motif)	P730T	Cases		wz1159	29783242	0.967196	28806247	1.34135	1.42348	37760	17.92
115	P342T_H3K27ac	H3K27ac (39133, Active Motif)	P342T	Control		wz1160	26923597	0.963381	25937693	1.20417	1.35424	36715	13.57
116	P416T_H3K27ac	H3K27ac (39133, Active Motif)	P416T	Control		wz1161	24755710	0.961352	23798942	1.22017	1.33899	35730	14.3
117	P427T_H3K27ac	H3K27ac (39133, Active Motif)	P427T	Control		wz1162	22942115	0.977112	22417016	1.30563	1.45297	36327	18.03
118	P449T_H3K27ac	H3K27ac (39133, Active Motif)	P449T	Cases		wz1163	33528516	0.967277	32431362	1.32606	1.4028	40018	18.95
119	P462T_H3K27ac	H3K27ac (39133, Active Motif)	P462T	Cases		wz1194	42291779	0.967423	40914038	1.26517	1.44528	39153	16.47
120	P500T_H3K27ac	H3K27ac (39133, Active Motif)	P500T	Cases		wz1195	32962742	0.972356	32051531	1.32187	1.38899	38911	17.92
121	P552T_H3K27ac	H3K27ac (39133, Active Motif)	P552T	Cases		wz1196	26213978	0.966422	25333770	1.18559	1.37137	38417	13.27
122	P261T_H3K27ac	H3K27ac (39133, Active Motif)	P261T	Cases		wz1197	29590582	0.964925	28552696	1.29527	1.4223	36945	16.48
123	P348T_H3K27ac	H3K27ac (39133, Active Motif)	P348T	Cases		wz1198	45736401	0.776617	35519678	1.07689	1.22541	29906	8.47
124	P426T_H3K27ac	H3K27ac (39133, Active Motif)	P426T	Cases		wz1199	21083158	0.934214	19696172	1.18533	1.37786	30821	12.79
125	P431T_H3K27ac	H3K27ac (39133, Active Motif)	P431T	Cases		wz1200	24254329	0.967265	23460375	1.2829	1.3922	37074	16.34
126	P433T_H3K27ac	H3K27ac (39133, Active Motif)	P433T	Control		wz1201	17274802	0.964723	16665397	1.26205	1.33473	28235	14.05
127	P444T_H3K27ac	H3K27ac (39133, Active Motif)	P444T	Control		wz1202	23361013	0.95574	22327067	1.13651	1.32302	31794	11.31
128	P456T_H3K27ac	H3K27ac (39133, Active Motif)	P456T	Control		wz1203	19468149	0.964498	18776992	1.35794	1.51093	31877	17.62
129	P457T_H3K27ac	H3K27ac (39133, Active Motif)	P457T	Control		wz1224	24976423	0.907701	22671132	1.10693	1.27351	28202	9.26
130	P301T_H3K27ac	H3K27ac (39133, Active Motif)	P301T	Cases		wz1225	35769501	0.971764	34759503	1.42781	1.48171	37366	20.49
131	P324T_H3K27ac	H3K27ac (39133, Active Motif)	P324T	Control		wz1226	17162802	0.928479	15935308	1.20246	1.43591	30408	13.94
132	P328T_H3K27ac	H3K27ac (39133, Active Motif)	P328T	Control		wz1227	17760086	0.946796	16815173	1.25979	1.37291	33165	15.63
133	P343T_H3K27ac	H3K27ac (39133, Active Motif)	P343T	Cases		wz1228	23786610	0.960767	22853388	1.52374	1.52728	37564	22.94
134	P823T_H3K27ac	H3K27ac (39133, Active Motif)	P823T	Cases		wz1230	17269404	0.976275	16859686	1.2099	1.30494	32665	13.75
135	P305T_H3K27ac	H3K27ac (39133, Active Motif)	P305T	Control		wz1231	25205927	0.96447	24310365	1.26977	1.34381	37393	16.21
136	P297T_H3K27ac	H3K27ac (39133, Active Motif)	P297T	Control		wz1232	20710138	0.960649	19895184	1.27205	1.57189	31007	16.03
137	P300T_H3K27ac	H3K27ac (39133, Active Motif)	P300T	Control		wz1233	36619524	0.976451	35757174	1.41733	1.45735	40327	21.31
138	P266T_H3K27ac	H3K27ac (39133, Active Motif)	P266T	Control		wz1254	13046363	0.963878	12575107	1.36261	1.5075	32073	18.58
139	P450T_H3K27ac	H3K27ac (39133, Active Motif)	P450T	Cases		wz1255	15236739	0.95606	14567237	1.2554	1.40518	28579	15.32
140	P506T_H3K27ac	H3K27ac (39133, Active Motif)	P506T	Cases		wz1256	24388044	0.968615	23622629	1.64434	1.37821	37526	25.05
141	P310T_H3K27ac	H3K27ac (39133, Active Motif)	P310T	Cases		wz1257	33398273	0.968111	32333239	1.43215	1.50325	36004	20.03
142	P309T_H3K27ac	H3K27ac (39133, Active Motif)	P309T	Cases		wz1258	14944482	0.967888	14464585	1.49677	1.53527	35684	22.37
143	P268T_H3K27ac	H3K27ac (39133, Active Motif)	P268T	Cases		wz1259	34386896	0.972158	33429487	1.32686	1.4306	40271	20.75
144	P536T_H3K27ac	H3K27ac (39133, Active Motif)	P536T	Cases		wz1260	25915074	0.973973	25240572	1.26276	1.40814	39415	16.47
145	P643T_H3K27ac	H3K27ac (39133, Active Motif)	P643T	Cases		wz1261	26705563	0.975147	26041839	1.37268	1.47926	35718	17.93
146	P717T_H3K27ac	H3K27ac (39133, Active Motif)	P717T	Cases		wz1262	22548644	0.975541	21997117	1.29315	1.41316	39632	17.02
147	P737T_H3K27ac	H3K27ac (39133, Active Motif)	P737T	Cases		wz1263	41843495	0.972981	40712932	1.58807	1.43337	37020	23.29
148	P747T_H3K27ac	H3K27ac (39133, Active Motif)	P747T	Control		wz1284	30600886	0.947163	28984022	1.3403	1.48267	31545	17.6
149	P779T_H3K27ac	H3K27ac (39133, Active Motif)	P779T	Control		wz1285	22405731	0.949661	21277841	1.28484	1.3883	37665	16.67
150	P832T_H3K27ac	H3K27ac (39133, Active Motif)	P832T	Control		wz1286	21706170	0.95653	20762605	1.49561	1.4359	36171	22.91
151	P452T_H3K27ac	H3K27ac (39133, Active Motif)	P452T	Cases		wz1287	22700389	0.923637	20966925	1.13258	1.33674	30368	10.71
152	P464T_H3K27ac	H3K27ac (39133, Active Motif)	P464T	Cases		wz1288	32485583	0.958354	31132694	1.36766	1.36203	36857	17.37
153	P531T_H3K27ac	H3K27ac (39133, Active Motif)	P531T	Cases		wz1289	26849254	0.910095	24435372	1.15463	1.28343	34199	11.93
154	P559T_H3K27ac	H3K27ac (39133, Active Motif)	P559T	Cases		wz1290	35727459	0.939178	33554462	1.15256	1.31827	29909	11.85
155	P560T_H3K27ac	H3K27ac (39133, Active Motif)	P560T	Control		wz1291	23862737	0.947588	22612042	1.22048	1.37671	30452	12.92
156	P593T_H3K27ac	H3K27ac (39133, Active Motif)	P593T	Control		wz1292	27221885	0.949327	25842460	1.20435	1.38284	33820	12.83
157	P603T_H3K27ac	H3K27ac (39133, Active Motif)	P603T	Control		wz1293	20911697	0.92655	19375734	1.08889	1.24555	25832	7.23
158	P555T_H3K27ac	H3K27ac (39133, Active Motif)	P555T	Control		wz1822	27337265	0.980772	26811621	1.36694	1.63553	38942	17.31
159	P611T_H3K27ac	H3K27ac (39133, Active Motif)	P611T	Control		wz1823	27104112	0.980233	26568347	1.07311	1.29696	26332	6.82
160	P660T_H3K27ac	H3K27ac (39133, Active Motif)	P660T	Control		wz1824	28630123	0.976646	27961494	1.17206	1.43851	32382	11.2
161	P265T_H3K27ac	H3K27ac (39133, Active Motif)	P265T	Cases		wz1825	27611150	0.980349	27068561	1.24469	1.56064	38738	15.66
162	P294T_H3K27ac	H3K27ac (39133, Active Motif)	P294T	Cases		wz1826	29850921	0.979689	29244613	1.32084	1.72271	34448	15.65
163	P355T_H3K27ac	H3K27ac (39133, Active Motif)	P355T	Cases		wz1827	32450684	0.980143	31806316	1.29958	1.46342	40149	16.05
164	P540T_H3K27ac	H3K27ac (39133, Active Motif)	P540T	Control		wz1828	25328420	0.980823	24842698	1.18176	1.56082	33834	12.13
165	P544T_H3K27ac	H3K27ac (39133, Active Motif)	P544T	Control		wz1829	25679977	0.977057	25090793	1.30061	1.497	35216	15.12
166	P674T_H3K27ac	H3K27ac (39133, Active Motif)	P674T	Control		wz1830	24234284	0.976909	23674692	1.10794	1.55889	25455	8.06
167	P680T_H3K27ac	H3K27ac (39133, Active Motif)	P680T	Control		wz1831	27567956	0.977349	26943521	1.22855	1.5072	33178	13.58
168	P695T_H3K27ac	H3K27ac (39133, Active Motif)	P695T	Control		wz1832	25819306	0.979286	25284490	1.18541	1.43782	29517	11.76
169	P298T_H3K27ac	H3K27ac (39133, Active Motif)	P298T	Cases		wz1833	27171018	0.975533	26506214	1.06445	1.23664	23592	6.05
170	P263T_H3K27ac	H3K27ac (39133, Active Motif)	P263T	Control		wz622	28656308	0.968081	27741638	1.36448	1.37532	36479	17.3
171	P254T_H3K27ac	H3K27ac (39133, Active Motif)	P254T	Exclude		wz623	26339060	0.963771	25384835	1.39877	1.31499	38448	19.77
172	P295T_H3K27ac	H3K27ac (39133, Active Motif)	P295T	Cases		wz624	24630214	0.955496	23534079	1.16583	1.28546	26084	9.42
173	P272T_H3K27ac	H3K27ac (39133, Active Motif)	P272T	Control		wz625	24282380	0.97111	23580852	1.43467	1.39438	38530	21.05
174	P279T_H3K27ac	H3K27ac (39133, Active Motif)	P279T	Control		wz626	26760982	0.959171	25668365	1.50202	1.32877	36737	23.11
175	P249T_H3K27ac	H3K27ac (39133, Active Motif)	P249T	Control		wz627	25632927	0.951448	24388392	1.51228	1.46818	37789	20.54
176	P291T_H3K27ac	H3K27ac (39133, Active Motif)	P291T	Exclude		wz628	26291340	0.964532	25358830	1.449	1.34439	29546	15.89
177	P280T_H3K27ac	H3K27ac (39133, Active Motif)	P280T	Control		wz629	26505158	0.957098	25368023	1.46341	1.42147	42351	20.53
178	P274T_H3K27ac	H3K27ac (39133, Active Motif)	P274T	Cases		wz630	27682570	0.957498	26505998	1.33795	1.37908	36366	16.7
179	P230T_H3K27ac	H3K27ac (39133, Active Motif)	P230T	Cases		wz631	29173095	0.967945	28237963	1.62042	1.46783	44863	24.95
180	P336T_H3K27ac	H3K27ac (39133, Active Motif)	P336T	Control		wz632	27515856	0.963239	26504338	1.55202	1.35373	34049	20.41
181	P223T_H3K4me3	H3K4me3 (Ab8580, Abcam)	P223T	Cases		wz1062	33588526	0.956526	32128307	1.00813	0.487772	9107	1.66
182	P227T_H3K4me3	H3K4me3 (Ab8580, Abcam)	P227T	Cases		wz1063	27306206	0.952678	26014011	1.00682	0.305617	2030	0.18
183	P229T_H3K4me3	H3K4me3 (Ab8580, Abcam)	P229T	Cases		wz1336	35084402	0.954129	33475030	1.08042	1.21078	13790	5.74
184	P230T_H3K4me3	H3K4me3 (Ab8580, Abcam)	P230T	Cases		wz652	27003449	0.924524	24965326	1.11437	1.05128	18088	12.27
185	P249T_H3K4me3	H3K4me3 (Ab8580, Abcam)	P249T	Control		wz653	34632928	0.924998	32035382	1.0577	0.978633	17381	9.02
186	P254T_H3K4me3	H3K4me3 (Ab8580, Abcam)	P254T	Exclude		wz654	25492472	0.929507	23695420	1.05645	0.827653	17056	9.66
187	P261T_H3K4me3	H3K4me3 (Ab8580, Abcam)	P261T	Cases		wz1166	27647887	0.9384	25944791	1.0262	0.590398	15855	5.96
188	P263T_H3K4me3	H3K4me3 (Ab8580, Abcam)	P263T	Control		wz655	25258588	0.93064	23506660	1.1717	1.14536	18586	15.47
189	P265T_H3K4me3	H3K4me3 (Ab8580, Abcam)	P265T	Cases		wz1849	27738550	0.957467	26558746	1.0085	0.349267	5211	0.47
190	P268T_H3K4me3	H3K4me3 (Ab8580, Abcam)	P268T	Cases		wz1294	13485857	0.933464	12588564	1.02363	0.421947	10882	4.08
191	P272T_H3K4me3	H3K4me3 (Ab8580, Abcam)	P272T	Control		wz656	36808188	0.931513	34287325	1.03913	0.874659	15559	7.48
192	P274T_H3K4me3	H3K4me3 (Ab8580, Abcam)	P274T	Cases		wz657	30124796	0.930991	28045922	1.03806	0.768435	15725	6.97
193	P276T_H3K4me3	H3K4me3 (Ab8580, Abcam)	P276T	Cases		wz1124	27892707	0.935018	26080179	1.01335	0.347522	10443	1.33
194	P279T_H3K4me3	H3K4me3 (Ab8580, Abcam)	P279T	Control		wz658	29832440	0.935931	27921109	1.30894	1.23149	17852	20.87
195	P280T_H3K4me3	H3K4me3 (Ab8580, Abcam)	P280T	Control		wz659	29670538	0.920557	27313408	1.08407	1.00133	18307	11.13
196	P291T_H3K4me3	H3K4me3 (Ab8580, Abcam)	P291T	Exclude		wz660	20184883	0.948661	19148619	1.75377	1.26084	19262	29.95
197	P294T_H3K4me3	H3K4me3 (Ab8580, Abcam)	P294T	Cases		wz1850	29419937	0.961589	28289889	1.01464	0.610908	12568	3.41
198	P295T_H3K4me3	H3K4me3 (Ab8580, Abcam)	P295T	Cases		wz661	22203496	0.935761	20777161	1.02108	0.476516	13932	4.64
199	P298T_H3K4me3	H3K4me3 (Ab8580, Abcam)	P298T	Cases		wz1341	26289436	0.91781	24128698	1.07114	0.916542	17596	11.14
200	P300T_H3K4me3	H3K4me3 (Ab8580, Abcam)	P300T	Control		wz1302	23551576	0.908489	21396350	1.02399	0.451104	14826	5.86
201	P301T_H3K4me3	H3K4me3 (Ab8580, Abcam)	P301T	Cases		wz1337	31155299	0.925388	28830746	1.02756	0.659146	13754	5.03
202	P309T_H3K4me3	H3K4me3 (Ab8580, Abcam)	P309T	Cases		wz1303	14636786	0.930271	13616173	1.05025	0.634603	15015	9
203	P310T_H3K4me3	H3K4me3 (Ab8580, Abcam)	P310T	Cases		wz1334	26486083	0.925747	24519410	1.03624	0.663973	13031	4.42
204	P328T_H3K4me3	H3K4me3 (Ab8580, Abcam)	P328T	Control		wz1338	27227299	0.932225	25381957	1.02508	0.589555	2121	0.87
205	P336T_H3K4me3	H3K4me3 (Ab8580, Abcam)	P336T	Control		wz672	31963686	0.944221	30180779	1.60324	1.25302	19263	28.98
206	P355T_H3K4me3	H3K4me3 (Ab8580, Abcam)	P355T	Cases		wz1851	32180583	0.954706	30723003	1.02159	0.652015	14383	4.71
207	P431T_H3K4me3	H3K4me3 (Ab8580, Abcam)	P431T	Cases		wz1167	30030464	0.934561	28065294	1.03241	0.641013	16298	6.37
208	P433T_H3K4me3	H3K4me3 (Ab8580, Abcam)	P433T	Control		wz1168	23083525	0.939697	21691514	1.0149	0.35514	13116	3.76
209	P449T_H3K4me3	H3K4me3 (Ab8580, Abcam)	P449T	Cases		wz1133	26083985	0.938579	24481885	1.04434	0.704098	16698	8.63
210	P456T_H3K4me3	H3K4me3 (Ab8580, Abcam)	P456T	Control		wz1169	29180534	0.954269	27846089	1.01094	0.439478	11141	2.6
211	P462T_H3K4me3	H3K4me3 (Ab8580, Abcam)	P462T	Cases		wz1164	28397602	0.949186	26954616	1.01154	0.407281	11311	2.45
212	P500T_H3K4me3	H3K4me3 (Ab8580, Abcam)	P500T	Cases		wz1165	23050742	0.941406	21700099	1.03549	0.647005	16358	7.9
213	P506T_H3K4me3	H3K4me3 (Ab8580, Abcam)	P506T	Cases		wz1335	33829563	0.92179	31183769	1.04032	0.780712	16265	8.7
214	P507T_H3K4me3	H3K4me3 (Ab8580, Abcam)	P507T	Control		wz1128	27755561	0.954351	26488549	1.02004	0.605754	13418	4.44
215	P509T_H3K4me3	H3K4me3 (Ab8580, Abcam)	P509T	Control		wz1129	29836514	0.941776	28099313	1.07002	0.954415	17520	9.96
216	P511T_H3K4me3	H3K4me3 (Ab8580, Abcam)	P511T	Control		wz1125	23372155	0.939243	21952130	1.01525	0.34093	10826	2.41
217	P527T_H3K4me3	H3K4me3 (Ab8580, Abcam)	P527T	Cases		wz1130	23022908	0.939627	21632948	1.15691	1.05387	18747	15.34
218	P533T_H3K4me3	H3K4me3 (Ab8580, Abcam)	P533T	Control		wz1126	26642294	0.936509	24950754	1.23896	1.10671	19830	18.88
219	P534T_H3K4me3	H3K4me3 (Ab8580, Abcam)	P534T	Control		wz1127	30807838	0.950485	29282400	1.01666	0.563684	12410	3.31
220	P536T_H3K4me3	H3K4me3 (Ab8580, Abcam)	P536T	Cases		wz1295	23733618	0.907438	21536791	1.01585	0.368792	11618	3.51
221	P540T_H3K4me3	H3K4me3 (Ab8580, Abcam)	P540T	Control		wz1852	29923039	0.957615	28654757	1.0075	0.365695	2238	0.19
222	P541T_H3K4me3	H3K4me3 (Ab8580, Abcam)	P541T	Control		wz1172	22547996	0.950258	21426405	1.04149	0.754197	15327	7.84
223	P544T_H3K4me3	H3K4me3 (Ab8580, Abcam)	P544T	Control		wz1853	27988310	0.956109	26759884	1.0176	0.60041	13987	4.36
224	P555T_H3K4me3	H3K4me3 (Ab8580, Abcam)	P555T	Control		wz1847	30171779	0.955521	28829764	1.02955	0.865429	15739	5.8
225	P643T_H3K4me3	H3K4me3 (Ab8580, Abcam)	P643T	Cases		wz1296	25303348	0.923541	23368678	1.03636	0.625683	16155	7.58
226	P660T_H3K4me3	H3K4me3 (Ab8580, Abcam)	P660T	Control		wz1848	28638069	0.955189	27354762	1.00782	0.312651	1154	0.1
227	P680T_H3K4me3	H3K4me3 (Ab8580, Abcam)	P680T	Control		wz1854	24429777	0.95984	23448669	1.01048	0.41191	10779	2.87
228	P695T_H3K4me3	H3K4me3 (Ab8580, Abcam)	P695T	Control		wz1343	21559391	0.919157	19816461	1.0525	0.727534	15869	13.81
229	P710T_H3K4me3	H3K4me3 (Ab8580, Abcam)	P710T	Cases		wz1131	20633138	0.946136	19521756	1.09861	0.932695	17700	12.64
230	P717T_H3K4me3	H3K4me3 (Ab8580, Abcam)	P717T	Cases		wz1297	22005549	0.929911	20463211	1.04873	0.702576	16330	8.54
231	P730T_H3K4me3	H3K4me3 (Ab8580, Abcam)	P730T	Cases		wz1132	23786870	0.937651	22303777	1.04201	0.643034	16561	8.22
232	P737T_H3K4me3	H3K4me3 (Ab8580, Abcam)	P737T	Cases		wz1298	27407079	0.914333	25059190	1.32207	1.18343	20139	21.91
233	P747T_H3K4me3	H3K4me3 (Ab8580, Abcam)	P747T	Control		wz1299	31284619	0.932342	29167969	1.01002	0.384344	8707	0.96
234	P779T_H3K4me3	H3K4me3 (Ab8580, Abcam)	P779T	Control		wz1300	18827145	0.925	17415104	1.01573	0.317902	9817	2.77
235	P823T_H3K4me3	H3K4me3 (Ab8580, Abcam)	P823T	Cases		wz1339	23428640	0.933058	21860273	1.03973	0.723174	4728	1.69
236	P832T_H3K4me3	H3K4me3 (Ab8580, Abcam)	P832T	Control		wz1301	16697221	0.904318	15099605	1.07603	0.655415	17628	11.75
237	P223T_H3K27me3	H3K27me3 (39155, Active Motif)	P223T	Cases		wz1085	25037133	0.964612	24151108	1.00824	0.283713	1854	0.85
238	P228T_H3K27me3	H3K27me3 (39155, Active Motif)	P228T	Control		wz1088	27615248	0.957989	26455117	1.00707	0.283866	2786	1.86
239	P229T_H3K27me3	H3K27me3 (39155, Active Motif)	P229T	Cases		wz1093	25243509	0.955289	24114850	1.00996	0.325248	10302	5.85
240	P230T_H3K27me3	H3K27me3 (39155, Active Motif)	P230T	Cases		wz662	26131174	0.950972	24850016	1.00955	0.346901	4860	2
241	P245T_H3K27me3	H3K27me3 (39155, Active Motif)	P245T	Cases		wz1092	21600684	0.949974	20520087	1.01713	0.416431	2031	1.95
242	P249T_H3K27me3	H3K27me3 (39155, Active Motif)	P249T	Control		wz663	28397829	0.943526	26794085	1.0073	0.295545	3344	1.1
243	P254T_H3K27me3	H3K27me3 (39155, Active Motif)	P254T	Exclude		wz664	38611365	0.951258	36729365	1.00629	0.350226	4182	1.06
244	P261T_H3K27me3	H3K27me3 (39155, Active Motif)	P261T	Cases		wz1187	16987356	0.970869	16492501	1.01107	0.291386	4183	2.26
245	P263T_H3K27me3	H3K27me3 (39155, Active Motif)	P263T	Control		wz665	31395112	0.949638	29814008	1.00943	0.372014	13496	7.46
246	P265T_H3K27me3	H3K27me3 (39155, Active Motif)	P265T	Cases		wz1839	24533737	0.967327	23732136	1.00856	0.308342	4967	2.61
247	P268T_H3K27me3	H3K27me3 (39155, Active Motif)	P268T	Cases		wz1249	23875148	0.947351	22618156	1.00707	0.367503	7692	5.21
248	P272T_H3K27me3	H3K27me3 (39155, Active Motif)	P272T	Control		wz666	30562771	0.954639	29176421	1.0094	0.391983	2719	0.78
249	P274T_H3K27me3	H3K27me3 (39155, Active Motif)	P274T	Cases		wz667	13942681	0.962278	13416731	1.0119	0.266957	779	0.22
250	P276T_H3K27me3	H3K27me3 (39155, Active Motif)	P276T	Cases		wz1105	31053861	0.916984	28475888	1.00824	0.306528	8215	5.24
251	P279T_H3K27me3	H3K27me3 (39155, Active Motif)	P279T	Control		wz668	28151857	0.950234	26750860	1.00968	0.440419	5472	2.21
252	P280T_H3K27me3	H3K27me3 (39155, Active Motif)	P280T	Control		wz669	24974490	0.954898	23848081	1.01092	0.365364	3709	1.64
253	P291T_H3K27me3	H3K27me3 (39155, Active Motif)	P291T	Exclude		wz670	19966400	0.934971	18668007	1.01952	0.43131	7788	4.22
254	P294T_H3K27me3	H3K27me3 (39155, Active Motif)	P294T	Cases		wz1840	28600908	0.96997	27742026	1.00722	0.354887	1713	0.68
255	P295T_H3K27me3	H3K27me3 (39155, Active Motif)	P295T	Cases		wz673	31465048	0.945343	29745261	1.01114	0.422715	4970	2.19
256	P300T_H3K27me3	H3K27me3 (39155, Active Motif)	P300T	Control		wz1223	32142024	0.940506	30229770	1.00871	0.459054	14787	12.96
257	P301T_H3K27me3	H3K27me3 (39155, Active Motif)	P301T	Cases		wz1215	36381234	0.951231	34606950	1.00975	0.509563	10662	5.78
258	P305T_H3K27me3	H3K27me3 (39155, Active Motif)	P305T	Control		wz1221	29501952	0.947269	27946290	1.00829	0.320306	5119	2.64
259	P309T_H3K27me3	H3K27me3 (39155, Active Motif)	P309T	Cases		wz1248	23134751	0.959285	22192832	1.00923	0.380869	4457	2.59
260	P310T_H3K27me3	H3K27me3 (39155, Active Motif)	P310T	Cases		wz1247	27863502	0.956294	26645710	1.0082	0.317178	6431	3.73
261	P324T_H3K27me3	H3K27me3 (39155, Active Motif)	P324T	Control		wz1216	27736932	0.927344	25721678	1.00927	0.339256	2768	1.29
262	P327T_H3K27me3	H3K27me3 (39155, Active Motif)	P327T	Cases		wz1084	24983828	0.951092	23761926	1.00738	0.249596	259	0.13
263	P328T_H3K27me3	H3K27me3 (39155, Active Motif)	P328T	Control		wz1217	35569051	0.924345	32878065	1.00787	0.394606	6881	3.76
264	P336T_H3K27me3	H3K27me3 (39155, Active Motif)	P336T	Control		wz674	30274918	0.944644	28599016	1.01252	0.457793	7193	3.33
265	P342T_H3K27me3	H3K27me3 (39155, Active Motif)	P342T	Control		wz1150	36541319	0.95201	34787718	1.00629	0.294745	4469	2.49
266	P343T_H3K27me3	H3K27me3 (39155, Active Motif)	P343T	Cases		wz1218	30226481	0.918043	27749210	1.01765	0.600986	9397	5.87
267	P349T_H3K27me3	H3K27me3 (39155, Active Motif)	P349T	Control		wz1219	26819461	0.908596	24368046	1.01188	0.405205	788	0.48
268	P352T_H3K27me3	H3K27me3 (39155, Active Motif)	P352T	Cases		wz1106	26336750	0.927546	24428540	1.0064	0.294269	1912	0.88
269	P355T_H3K27me3	H3K27me3 (39155, Active Motif)	P355T	Cases		wz1841	32773729	0.967944	31723143	1.00668	0.333383	3188	1.44
270	P427T_H3K27me3	H3K27me3 (39155, Active Motif)	P427T	Control		wz1152	18528917	0.969872	17970688	1.00764	0.28821	1598	0.89
271	P431T_H3K27me3	H3K27me3 (39155, Active Motif)	P431T	Cases		wz1190	42135754	0.958677	40394580	1.00736	0.39874	16435	12.93
272	P444T_H3K27me3	H3K27me3 (39155, Active Motif)	P444T	Control		wz1192	17434310	0.958362	16708388	1.011	0.264128	851	0.41
273	P449T_H3K27me3	H3K27me3 (39155, Active Motif)	P449T	Cases		wz1153	20161600	0.972514	19607432	1.0106	0.399915	9084	5.77
274	P450T_H3K27me3	H3K27me3 (39155, Active Motif)	P450T	Cases		wz1245	23949464	0.945111	22634903	1.0094	0.296348	955	0.47
275	P452T_H3K27me3	H3K27me3 (39155, Active Motif)	P452T	Cases		wz1277	20045756	0.952741	19098413	1.0086	0.28193	606	0.32
276	P456T_H3K27me3	H3K27me3 (39155, Active Motif)	P456T	Control		wz1193	23710843	0.962093	22812036	1.00722	0.357969	2709	1.13
277	P457T_H3K27me3	H3K27me3 (39155, Active Motif)	P457T	Control		wz1214	18389974	0.9375	17240593	1.0089	0.247228	200	0.5
278	P464T_H3K27me3	H3K27me3 (39155, Active Motif)	P464T	Cases		wz1278	19629536	0.951952	18686378	1.01273	0.290329	6399	4.2
279	P466T_H3K27me3	H3K27me3 (39155, Active Motif)	P466T	Control		wz1112	25080688	0.929352	23308790	1.00719	0.247565	1769	0.74
280	P475T_H3K27me3	H3K27me3 (39155, Active Motif)	P475T	Control		wz1113	19374044	0.928973	17997965	1.01301	0.312312	1023	0.56
281	P500T_H3K27me3	H3K27me3 (39155, Active Motif)	P500T	Cases		wz1185	11010058	0.974341	10727550	1.01812	0.36397	2891	1.79
282	P506T_H3K27me3	H3K27me3 (39155, Active Motif)	P506T	Cases		wz1246	17119684	0.940146	16095003	1.01344	0.316321	5901	3.75
283	P507T_H3K27me3	H3K27me3 (39155, Active Motif)	P507T	Control		wz1144	38949122	0.968082	37705952	1.00482	0.363953	11403	6.24
284	P509T_H3K27me3	H3K27me3 (39155, Active Motif)	P509T	Control		wz1145	34348967	0.966572	33200750	1.00701	0.397729	8916	4.99
285	P511T_H3K27me3	H3K27me3 (39155, Active Motif)	P511T	Control		wz1107	19104518	0.948268	18116195	1.01216	0.341343	4280	2.51
286	P513T_H3K27me3	H3K27me3 (39155, Active Motif)	P513T	Control		wz1108	21566793	0.940802	20290088	1.01023	0.26677	581	0.43
287	P527T_H3K27me3	H3K27me3 (39155, Active Motif)	P527T	Cases		wz1146	24085915	0.963448	23205519	1.00822	0.302673	7261	3.89
288	P531T_H3K27me3	H3K27me3 (39155, Active Motif)	P531T	Cases		wz1279	22217375	0.935788	20790753	1.00883	0.263857	2434	1.11
289	P533T_H3K27me3	H3K27me3 (39155, Active Motif)	P533T	Control		wz1109	21825936	0.946476	20657733	1.01245	0.362115	7599	4.6
290	P534T_H3K27me3	H3K27me3 (39155, Active Motif)	P534T	Control		wz1110	31396940	0.945624	29689707	1.00659	0.300013	7646	2.74
291	P536T_H3K27me3	H3K27me3 (39155, Active Motif)	P536T	Cases		wz1250	34342994	0.947926	32554616	1.00751	0.393223	9969	6.55
292	P544T_H3K27me3	H3K27me3 (39155, Active Motif)	P544T	Control		wz1843	23193917	0.969053	22476134	1.00916	0.336281	2962	1.84
293	P552T_H3K27me3	H3K27me3 (39155, Active Motif)	P552T	Cases		wz1186	34885329	0.955739	33341274	1.00637	0.292657	7168	4.47
294	P555T_H3K27me3	H3K27me3 (39155, Active Motif)	P555T	Control		wz1836	31913042	0.968913	30920960	1.00706	0.377577	4061	1.94
295	P559T_H3K27me3	H3K27me3 (39155, Active Motif)	P559T	Cases		wz1280	25037817	0.952305	23843651	1.00706	0.311459	2545	1.26
296	P560T_H3K27me3	H3K27me3 (39155, Active Motif)	P560T	Control		wz1281	30696757	0.944439	28991206	1.00895	0.343397	5442	2.92
297	P593T_H3K27me3	H3K27me3 (39155, Active Motif)	P593T	Control		wz1282	31232572	0.956055	29860063	1.00802	0.3495	5207	2.63
298	P603T_H3K27me3	H3K27me3 (39155, Active Motif)	P603T	Control		wz1283	23245727	0.952016	22130300	1.00855	0.328349	3679	2.33
299	P618T_H3K27me3	H3K27me3 (39155, Active Motif)	P618T	Cases		wz1147	16405010	0.96526	15835099	1.01224	0.259795	3113	1.81
300	P643T_H3K27me3	H3K27me3 (39155, Active Motif)	P643T	Cases		wz1251	36874132	0.955001	35214846	1.00685	0.36408	6235	3.27
301	P660T_H3K27me3	H3K27me3 (39155, Active Motif)	P660T	Control		wz1838	25354635	0.967708	24535894	1.0082	0.310483	1220	0.65
302	P680T_H3K27me3	H3K27me3 (39155, Active Motif)	P680T	Control		wz1845	23486345	0.969957	22780744	1.00602	0.287669	1760	0.75
303	P695T_H3K27me3	H3K27me3 (39155, Active Motif)	P695T	Control		wz1846	27162941	0.970666	26366141	1.00672	0.312087	2432	1.03
304	P710T_H3K27me3	H3K27me3 (39155, Active Motif)	P710T	Cases		wz1148	28609986	0.967647	27684357	1.00622	0.372964	8393	4.25
305	P717T_H3K27me3	H3K27me3 (39155, Active Motif)	P717T	Cases		wz1252	26970103	0.942219	25411740	1.01018	0.372765	9203	6.24
306	P730T_H3K27me3	H3K27me3 (39155, Active Motif)	P730T	Cases		wz1149	28855698	0.952816	27494159	1.00945	0.420068	6940	3.9
307	P737T_H3K27me3	H3K27me3 (39155, Active Motif)	P737T	Cases		wz1253	25458860	0.949705	24178406	1.01234	0.387648	10849	8.07
308	P747T_H3K27me3	H3K27me3 (39155, Active Motif)	P747T	Control		wz1274	40065184	0.95102	38102785	1.00663	0.362517	6032	2.08
309	P779T_H3K27me3	H3K27me3 (39155, Active Motif)	P779T	Control		wz1275	29166426	0.947098	27623472	1.00795	0.339801	4919	3
310	P811T_H3K27me3	H3K27me3 (39155, Active Motif)	P811T	Cases		wz1111	25559553	0.92375	23610639	1.00839	0.339795	2347	1.07
311	P823T_H3K27me3	H3K27me3 (39155, Active Motif)	P823T	Cases		wz1220	18723266	0.913758	17108542	1.03736	0.717689	16894	15.12
312	P832T_H3K27me3	H3K27me3 (39155, Active Motif)	P832T	Control		wz1276	28445674	0.949786	27017309	1.00885	0.36746	9775	6.04
