# Supplementary material for: Integrative epigenetic taxonomy of primary prostate cancer
Source: Nat Commun. 2018 Nov 21;9:4900. doi: 10.1038/s41467-018-07270-2 (PMC6249266; doi:10.1038/s41467-018-07270-2)
Supplement: Supplementary file 5 — Supplementary Data 2 [file 41467_2018_7270_MOESM5_ESM.xlsx]

## Sheet: collect_score
Supplementary Data 2: FRiP score and number of peaks from publicly available H3K27ac ChIP-seq samples
EGA_ID	Sample_ID	Factor	Number of reads	Number of mapped reads	FRiP
EGAR00001574053	CPCG0242	input	48594122	47777392	NA
EGAR00001574067	CPCG0348	input	34864649	34361504	NA
EGAR00001574059	CPCG0265	input	30532961	30084958	NA
EGAR00001574065	CPCG0341	input	41513533	40848673	NA
EGAR00001574064	CPCG0340	input	23794565	23493580	NA
EGAR00001574069	CPCG0366	input	35897168	35410574	NA
EGAR00001574066	CPCG0342	input	36818326	36307976	NA
EGAR00001574063	CPCG0339	input	29407806	29025631	NA
EGAR00001574052	CPCG0236	input	29581816	29102691	NA
EGAR00001574057	CPCG0259	input	40125502	38929346	NA
EGAR00001574060	CPCG0266	input	34474953	33904107	NA
EGAR00001574051	CPCG0233	input	30008732	29028619	NA
EGAR00001574061	CPCG0267	input	42944915	42203056	NA
EGAR00001574056	CPCG0258	input	50457677	49676728	NA
EGAR00001574062	CPCG0269	input	52284449	51146120	NA
EGAR00001574058	CPCG0262	input	41245997	40657771	NA
EGAR00001574054	CPCG0246	input	33858328	33253199	NA
EGAR00001574068	CPCG0365	input	42978101	42201951	NA
EGAR00001574055	CPCG0248	input	28066399	27575752	NA
EGAR00001574044	CPCG0233	H3K27ac	70204851	69326750	28.0
EGAR00001574045	CPCG0236	H3K27ac	100946625	99118468	23.47
EGAR00001574046	CPCG0242	H3K27ac	114227536	112649060	23.54
EGAR00001574047	CPCG0246	H3K27ac	114571307	111351673	28.28
EGAR00001574070	CPCG0248	H3K27ac	329484517	326191337	29.16
EGAR00001574048	CPCG0258	H3K27ac	113112398	111376170	26.4
EGAR00001574049	CPCG0259	H3K27ac	95922145	91160517	23.9
EGAR00001574071	CPCG0262	H3K27ac	148566202	147451020	25.29
EGAR00001574072	CPCG0265	H3K27ac	292302818	286408110	25.56
EGAR00001574050	CPCG0266	H3K27ac	104573301	102663080	25.08
EGAR00001574073	CPCG0267	H3K27ac	147668755	146882501	24.15
EGAR00001574074	CPCG0269	H3K27ac	186243836	183192867	30.46
EGAR00001574075	CPCG0339	H3K27ac	160284222	159621365	22.42
EGAR00001574076	CPCG0340	H3K27ac	121695683	121068788	19.35
EGAR00001574077	CPCG0341	H3K27ac	254879270	251806712	26.82
EGAR00001574078	CPCG0342	H3K27ac	278405329	274752698	26.75
EGAR00001574079	CPCG0348	H3K27ac	178696885	177493058	29.72
EGAR00001574080	CPCG0365	H3K27ac	100401853	99897490	23.53
EGAR00001574081	CPCG0366	H3K27ac	198454698	197790450	22.05
