# Supplementary material for: Integrative epigenetic taxonomy of primary prostate cancer
Source: Nat Commun. 2018 Nov 21;9:4900. doi: 10.1038/s41467-018-07270-2 (PMC6249266; doi:10.1038/s41467-018-07270-2)
Supplement: Supplementary file 6 — Supplementary Data 3 [file 41467_2018_7270_MOESM6_ESM.xlsx]

## Sheet: Sheet1
Supplementary Data 3: List of 285 differentially expressed genes between cluster 1, 2 and 3.
order	gene
1	ACTA2
2	KCNMB1
3	LMOD1
4	JPH2
5	ASB2
6	MYL9
7	SMTN
8	ARHGEF25
9	RBPMS
10	RBM38
11	PTRF
12	EFEMP2
13	ANKRD35
14	TRIP6
15	DOK4
16	LMO4
17	REEP2
18	TWIST2
19	MRGPRF
20	TMEM200B
21	WFDC1
22	PPAPDC3
23	ST6GALNAC4
24	TINAGL1
25	ITGA7
26	ST5
27	KCNQ4
28	KIAA1614
29	CCDC69
30	GNAZ
31	KCNH2
32	ADCY5
33	GNAO1
34	PHF19
35	LPIN1
36	ENO2
37	PLCD3
38	PRDM6
39	SLC12A4
40	CAND2
41	ETNK2
42	ANKDD1A
43	LEPREL2
44	RGAG4
45	S100A16
46	SHF
47	FBXO17
48	DENND2A
49	PTH1R
50	CDC42EP3
51	FERMT2
52	STOM
53	CAV2
54	UBE2QL1
55	FZD7
56	TGFBR3
57	SDPR
58	MEIS2
59	ZNF516
60	GPRASP1
61	NHS
62	CLIC6
63	DNAJB4
64	BDNF
65	PGM5
66	TMEM35
67	HSPB8
68	MPP2
69	FLNC
70	MYOCD
71	CAMK2G
72	ATP1A2
73	KCNB1
74	SCUBE3
75	CBX7
76	RIMS3
77	CTF1
78	KCNIP3
79	TCF7L1
80	SRF
81	EFNB1
82	CX3CL1
83	GSTM4
84	AVPI1
85	SOX15
86	B3GNT8
87	FAM124A
88	ACACB
89	PLEKHG5
90	EPHA2
91	STOX2
92	LURAP1
93	L3MBTL4
94	NRG2
95	APBB1
96	PRDM11
97	ITM2C
98	ALDH2
99	KLHDC8B
100	AGPAT1
101	WFS1
102	HSPB1
103	TBX2
104	NBL1
105	CYB5R2
106	HPSE2
107	GGT7
108	KCTD14
109	NUDT3
110	TTC7B
111	PARM1
112	MAPK4
113	EEF2K
114	EPN2
115	PLK2
116	VEGFC
117	TTC23
118	ADAMTS15
119	CAMKK2
120	ZNF652
121	TMEM150C
122	SMS
123	CCDC141
124	MAP2
125	ENDOD1
126	SLC41A1
127	INPP4B
128	RHOU
129	CBLL1
130	EFNB2
131	FECH
132	SAR1B
133	STRADB
134	SEPP1
135	SLC26A3
136	TUBB2A
137	ZP1
138	FABP5
139	ZNF571
140	HS3ST1
141	SLC51A
142	MOV10L1
143	UNC5A
144	MESP2
145	HM13
146	MFSD12
147	TRPM4
148	PYCRL
149	CERS4
150	DTNB
151	ABHD11
152	TPRN
153	MON1B
154	KLF15
155	TMEM86A
156	HSD17B4
157	HEY2
158	TFF3
159	MIPEP
160	EHHADH
161	OTX1
162	PTPRM
163	TNFAIP8
164	MYH15
165	KCNJ6
166	BAIAP2
167	SLC13A3
168	PC
169	PNKD
170	GAMT
171	NT5C
172	RAMP1
173	ALOX15B
174	GNMT
175	MESP1
176	MAD1L1
177	ZNF18
178	SIGMAR1
179	GNG13
180	HPN
181	ICA1
182	ARHGEF26
183	SLC25A33
184	GOLPH3
185	TARS
186	RAB11A
187	PDE3B
188	SNRNP40
189	PARG
190	SPIN4
191	MYO6
192	FNIP2
193	MAPK6
194	ICE2
195	ZNF845
196	ZNF616
197	SCYL3
198	CCDC138
199	ZNF615
200	ZNF614
201	CDC42SE2
202	TMEM123
203	STK17B
204	GULP1
205	CD24
206	DPY19L3
207	ZNF678
208	GUCY1A3
209	RIMKLA
210	MYEF2
211	TDG
212	CDC42SE1
213	KHDRBS3
214	CDH7
215	LRRC7
216	PAX1
217	ARSH
218	SH3RF1
219	AMMECR1
220	ATP11A
221	GFOD2
222	FZD8
223	CACNA1D
224	NKAIN1
225	ENC1
226	ITPR3
227	KIAA1549
228	MAP7
229	FRK
230	PLA2G7
231	GHR
232	RP11-35N6.1
233	AMPD3
234	LAMC2
235	COL2A1
236	SORL1
237	PCDHB10
238	PCDHB9
239	FAM19A5
240	HLA-DMB
241	KCNS3
242	NFE2L3
243	MFSD4
244	AGMAT
245	ERG
246	GDA
247	ALOX15
248	TDRD1
249	HDAC1
250	GPRC5D
251	DLX6
252	SMOC2
253	SLC27A6
254	SEPT9
255	H2AFY2
256	NCALD
257	CNTNAP3
258	CHRM3
259	CSGALNACT1
260	PDE8B
261	EML6
262	VSTM5
263	SP8
264	DACT2
265	TTC39C
266	CA8
267	HES1
268	ZNF750
269	PHLDB2
270	ANKRD6
271	OGDHL
272	ZNF439
273	SLC22A15
274	RGS3
275	GUCY1B3
276	GPR110
277	TMC1
278	SAMD13
279	EPHB4
280	KCNN4
281	RIMBP2
282	CC2D2A
283	ZNF486
284	ANXA1
285	KCNK3
