# Supplementary material for: Integrative epigenetic taxonomy of primary prostate cancer
Source: Nat Commun. 2018 Nov 21;9:4900. doi: 10.1038/s41467-018-07270-2 (PMC6249266; doi:10.1038/s41467-018-07270-2)
Supplement: Supplementary file 7 — Supplementary Data 4 [file 41467_2018_7270_MOESM7_ESM.xlsx]

## Sheet: Sheet1
Supplementary Data 4: List of significantly enriched gene sets.
Cluster1
GeneSet	Porto-es	Porto-pvalue	Porto-nes	Porto-fdr	TCGA-es	TCGA-pvalue	TCGA-nes	TCGA-fdr
WALLACE_PROSTATE_CANCER_RACE_DN	-0.615415	0.000391619	-1.96358	0.999796	-0.617725	0.000197589	-2.08721	0.128274
SETLUR_PROSTATE_CANCER_TMPRSS2_ERG_FUSION_UP	-0.720793	0.00158384	-1.91109	0.999796	-0.834888	0.0002	-2.27092	0.00578367
Cluster2
GeneSet	Porto-es	Porto-p	Porto-nes	Porto-fdr	TCGA-es	TCGA-p	TCGA-nes	TCGA-fdr
REACTOME_LIPID_DIGESTION_MOBILIZATION_AND_TRANSPORT	-0.631695	0.00121408	-2.04218	0.199615	0.270369	0.548863	0.927756	0.728526
REACTOME_LIPOPROTEIN_METABOLISM	-0.74475	0.000199283	-2.02618	0.199615	-0.270728	0.682799	-0.82246	0.953524
RUAN_RESPONSE_TO_TROGLITAZONE_UP	-0.684397	0.000202061	-2.0912	0.199615	-0.4758	0.0473747	-1.52174	0.953524
Cluster3
GeneSet	Porto-es	Porto-p	Porto-nes	Porto-fdr	TCGA-es	TCGA-p	TCGA-nes	TCGA-fdr
KEGG_HISTIDINE_METABOLISM	-0.454336	0.145866	-1.32964	0.447831	-0.510613	0.0118189	-1.68318	0.194361
KEGG_PHENYLALANINE_METABOLISM	-0.431065	0.233153	-1.20695	0.53676	-0.565514	0.0217304	-1.61824	0.196591
KEGG_GLYCOSPHINGOLIPID_BIOSYNTHESIS_GANGLIO_SERIES	-0.559818	0.0666536	-1.50452	0.368269	-0.620862	0.0308308	-1.63807	0.194361
KEGG_PPAR_SIGNALING_PATHWAY	-0.275951	0.473486	-0.980542	0.694915	-0.446772	0.0188374	-1.63692	0.194361
KEGG_MAPK_SIGNALING_PATHWAY	-0.345796	0.0191311	-1.48701	0.374162	-0.398191	0.0111665	-1.62858	0.194361
KEGG_CALCIUM_SIGNALING_PATHWAY	-0.487683	0.0154701	-1.72597	0.31034	-0.473813	0.0121976	-1.73988	0.186538
KEGG_CYTOKINE_CYTOKINE_RECEPTOR_INTERACTION	-0.45907	0.116657	-1.4715	0.377751	-0.522683	0.0547725	-1.63451	0.194361
KEGG_NEUROACTIVE_LIGAND_RECEPTOR_INTERACTION	-0.491037	0.00708522	-1.72794	0.31034	-0.450352	0.0066778	-1.72572	0.188973
KEGG_VASCULAR_SMOOTH_MUSCLE_CONTRACTION	-0.513058	0.0101351	-1.7938	0.31034	-0.471532	0.0180089	-1.70813	0.1939
KEGG_HEMATOPOIETIC_CELL_LINEAGE	-0.566721	0.0819253	-1.56742	0.330078	-0.611503	0.0396158	-1.67834	0.194361
KEGG_MELANOGENESIS	-0.440634	0.0157748	-1.63687	0.322212	-0.447944	0.00900901	-1.68489	0.194361
KEGG_ALDOSTERONE_REGULATED_SODIUM_REABSORPTION	-0.412017	0.237345	-1.23226	0.515162	-0.502742	0.0270543	-1.60741	0.199415
KEGG_HYPERTROPHIC_CARDIOMYOPATHY_HCM	-0.56442	0.0139996	-1.75886	0.31034	-0.544132	0.0322451	-1.65156	0.194361
KEGG_ARRHYTHMOGENIC_RIGHT_VENTRICULAR_CARDIOMYOPATHY_ARVC	-0.558323	0.0291731	-1.68327	0.312785	-0.548262	0.0352493	-1.63695	0.194361
KEGG_DILATED_CARDIOMYOPATHY	-0.568462	0.0172448	-1.72732	0.31034	-0.564188	0.0203999	-1.71865	0.188973
BIOCARTA_COMP_PATHWAY	-0.617116	0.157241	-1.38211	0.417621	-0.735552	0.0100261	-1.75186	0.183227
BIOCARTA_NKCELLS_PATHWAY	-0.39744	0.426747	-1.03307	0.657599	-0.634257	0.0248896	-1.67174	0.194361
SA_PROGRAMMED_CELL_DEATH	-0.319361	0.552075	-0.931371	0.733852	-0.59188	0.00983865	-1.71234	0.193779
PID_S1P_S1P4_PATHWAY	-0.559841	0.0984064	-1.4464	0.378769	-0.674284	0.0110553	-1.70315	0.1939
PID_RHOA_REG_PATHWAY	-0.357983	0.356761	-1.09731	0.602879	-0.500616	0.0290953	-1.60725	0.199415
PID_WNT_SIGNALING_PATHWAY	-0.521208	0.0397364	-1.57431	0.325186	-0.581371	0.0110331	-1.69738	0.194361
PID_CONE_PATHWAY	-0.69153	0.0133042	-1.67824	0.312785	-0.583633	0.0224465	-1.63556	0.194361
PID_RXR_VDR_PATHWAY	-0.441645	0.199181	-1.27347	0.494985	-0.548543	0.024805	-1.6298	0.194361
PID_RHODOPSIN_PATHWAY	-0.593605	0.0332603	-1.58795	0.325186	-0.566449	0.0175793	-1.65097	0.194361
PID_ANTHRAX_PATHWAY	-0.457671	0.175987	-1.28615	0.484156	-0.584304	0.0284024	-1.62629	0.194361
PID_RAS_PATHWAY	-0.554626	0.0153142	-1.66422	0.316403	-0.589759	0.00625	-1.71999	0.188973
REACTOME_PROCESSING_OF_INTRONLESS_PRE_MRNAS	0.63587	0.0504218	1.52406	0.581621	0.779407	0.00059312	1.94019	0.1561
REACTOME_NEGATIVE_REGULATION_OF_FGFR_SIGNALING	-0.431458	0.104318	-1.3761	0.422494	-0.48924	0.0257137	-1.62637	0.194361
REACTOME_DEGRADATION_OF_THE_EXTRACELLULAR_MATRIX	-0.608789	0.0594563	-1.55302	0.342666	-0.590808	0.0205786	-1.68311	0.194361
REACTOME_EXTRACELLULAR_MATRIX_ORGANIZATION	-0.587273	0.0393192	-1.67358	0.312785	-0.573353	0.0199552	-1.78166	0.175264
REACTOME_COLLAGEN_FORMATION	-0.59019	0.05707	-1.60502	0.325186	-0.569999	0.0534738	-1.63999	0.194361
REACTOME_GASTRIN_CREB_SIGNALLING_PATHWAY_VIA_PKC_AND_MAPK	-0.367606	0.0548996	-1.44235	0.379735	-0.422994	0.00905909	-1.66679	0.194361
REACTOME_A_TETRASACCHARIDE_LINKER_SEQUENCE_IS_REQUIRED_FOR_GAG_SYNTHESIS	-0.412189	0.318519	-1.14629	0.57094	-0.545469	0.0341552	-1.6258	0.194361
REACTOME_CYTOCHROME_P450_ARRANGED_BY_SUBSTRATE_TYPE	-0.458364	0.11899	-1.37858	0.419863	-0.59492	0.00285481	-1.89088	0.169789
REACTOME_NRAGE_SIGNALS_DEATH_THROUGH_JNK	-0.381887	0.337409	-1.14118	0.574639	-0.535802	0.020662	-1.61434	0.197822
REACTOME_NEURONAL_SYSTEM	-0.396483	0.00633162	-1.67455	0.312785	-0.407612	0.0146163	-1.64937	0.194361
REACTOME_PHASE1_FUNCTIONALIZATION_OF_COMPOUNDS	-0.398914	0.129428	-1.33199	0.446	-0.54496	0.00428659	-1.82482	0.169789
REACTOME_PEPTIDE_LIGAND_BINDING_RECEPTORS	-0.457874	0.10162	-1.44922	0.377751	-0.482573	0.0242036	-1.684	0.194361
REACTOME_CLASS_A1_RHODOPSIN_LIKE_RECEPTORS	-0.444603	0.0971922	-1.46985	0.377751	-0.497413	0.00965687	-1.77182	0.183227
REACTOME_REGULATION_OF_INSULIN_LIKE_GROWTH_FACTOR_IGF_ACTIVITY_BY_INSULIN_LIKE_GROWTH_FACTOR_BINDING_PROTEINS_IGFBPS	-0.750364	0.0277502	-1.58793	0.325186	-0.663382	0.0117019	-1.7613	0.183227
REACTOME_G_PROTEIN_ACTIVATION	-0.625496	0.010089	-1.73512	0.31034	-0.645736	0.00301023	-1.87609	0.169789
REACTOME_TRNA_AMINOACYLATION	0.707302	0.003544	1.85379	0.581621	0.736629	0.00305499	1.91423	0.158593
REACTOME_STEROID_HORMONES	-0.433586	0.245961	-1.20324	0.537687	-0.534597	0.0139516	-1.66187	0.194361
REACTOME_NUCLEAR_RECEPTOR_TRANSCRIPTION_PATHWAY	-0.428676	0.0947745	-1.40119	0.409419	-0.484288	0.0175761	-1.66486	0.194361
REACTOME_G_ALPHA_Q_SIGNALLING_EVENTS	-0.408191	0.0352964	-1.53148	0.355769	-0.452286	0.00452861	-1.7326	0.186759
REACTOME_NCAM1_INTERACTIONS	-0.631364	0.0560125	-1.60113	0.325186	-0.583888	0.0528778	-1.61831	0.196591
REACTOME_INHIBITION_OF_INSULIN_SECRETION_BY_ADRENALINE_NORADRENALINE	-0.578214	0.00898437	-1.72087	0.311761	-0.551616	0.0249447	-1.64632	0.194361
REACTOME_CLASS_B_2_SECRETIN_FAMILY_RECEPTORS	-0.452635	0.0142236	-1.63168	0.323416	-0.473469	0.00894491	-1.71914	0.188973
REACTOME_G_ALPHA1213_SIGNALLING_EVENTS	-0.425033	0.129567	-1.38138	0.418417	-0.537688	0.00340886	-1.76368	0.183227
REACTOME_G_ALPHA_I_SIGNALLING_EVENTS	-0.469384	0.0700925	-1.53059	0.356756	-0.519822	0.00470155	-1.8224	0.169789
REACTOME_SEMA4D_IN_SEMAPHORIN_SIGNALING	-0.460768	0.106099	-1.3871	0.415206	-0.571957	0.0129456	-1.68109	0.194361
REACTOME_SEMAPHORIN_INTERACTIONS	-0.439449	0.117128	-1.40693	0.405556	-0.501765	0.0175924	-1.66547	0.194361
REACTOME_G_ALPHA_S_SIGNALLING_EVENTS	-0.497412	0.00916001	-1.72826	0.31034	-0.46218	0.0207997	-1.68146	0.194361
REACTOME_G_ALPHA_Z_SIGNALLING_EVENTS	-0.520349	0.01176	-1.70091	0.312785	-0.521647	0.0133172	-1.72047	0.188973
REACTOME_FACILITATIVE_NA_INDEPENDENT_GLUCOSE_TRANSPORTERS	-0.520762	0.19799	-1.26481	0.499927	-0.696973	0.00334251	-1.82954	0.169789
REACTOME_SIGNAL_AMPLIFICATION	-0.498542	0.0644135	-1.50315	0.368658	-0.535287	0.0239462	-1.6551	0.194361
REACTOME_SMOOTH_MUSCLE_CONTRACTION	-0.794793	0.00638723	-1.79521	0.31034	-0.82028	0.00141414	-1.89989	0.169789
REACTOME_THROMBOXANE_SIGNALLING_THROUGH_TP_RECEPTOR	-0.591319	0.014991	-1.6875	0.312785	-0.555608	0.0286795	-1.62946	0.194361
REACTOME_THROMBIN_SIGNALLING_THROUGH_PROTEINASE_ACTIVATED_RECEPTORS_PARS	-0.454304	0.105273	-1.40192	0.409419	-0.502675	0.0251196	-1.61802	0.196591
REACTOME_AQUAPORIN_MEDIATED_TRANSPORT	-0.495633	0.0311693	-1.60576	0.325186	-0.470502	0.0307009	-1.61185	0.198602
REACTOME_PLATELET_CALCIUM_HOMEOSTASIS	-0.504762	0.237702	-1.23536	0.515051	-0.614748	0.0331638	-1.61011	0.198602
REACTOME_GABA_B_RECEPTOR_ACTIVATION	-0.584597	0.00686275	-1.77745	0.31034	-0.540593	0.00619257	-1.78162	0.175264
REACTOME_GABA_RECEPTOR_ACTIVATION	-0.568337	0.00552595	-1.78841	0.31034	-0.491563	0.0134283	-1.69226	0.194361
REACTOME_COMPLEMENT_CASCADE	-0.512745	0.254403	-1.25815	0.503981	-0.614119	0.0398471	-1.62292	0.195787
REACTOME_POTASSIUM_CHANNELS	-0.494572	0.0110063	-1.7101	0.312785	-0.452225	0.0180847	-1.6531	0.194361
REACTOME_INWARDLY_RECTIFYING_K_CHANNELS	-0.546167	0.0146227	-1.65994	0.317264	-0.514403	0.00911485	-1.71055	0.193779
REACTOME_PLATELET_ACTIVATION_SIGNALING_AND_AGGREGATION	-0.35552	0.213554	-1.26445	0.499927	-0.441554	0.0302302	-1.6268	0.194361
REACTOME_INITIAL_TRIGGERING_OF_COMPLEMENT	-0.585513	0.303842	-1.20126	0.537687	-0.726383	0.0305085	-1.60612	0.199415
REACTOME_FGFR_LIGAND_BINDING_AND_ACTIVATION	-0.600785	0.0853418	-1.46093	0.377751	-0.59951	0.0294967	-1.61683	0.196614
REACTOME_GAP_JUNCTION_ASSEMBLY	-0.65952	0.0526937	-1.53341	0.352377	-0.676469	0.0111065	-1.73078	0.186935
WEST_ADRENOCORTICAL_TUMOR_MARKERS_DN	-0.649174	0.041461	-1.57891	0.325186	-0.668086	0.037089	-1.60806	0.199415
PARENT_MTOR_SIGNALING_DN	-0.546307	0.00713436	-1.7313	0.31034	-0.531457	0.00763666	-1.74791	0.183227
PICCALUGA_ANGIOIMMUNOBLASTIC_LYMPHOMA_UP	-0.551746	0.0556211	-1.63817	0.322212	-0.576317	0.0528325	-1.65153	0.194361
LIU_PROSTATE_CANCER_UP	0.794671	0.000203459	2.01901	0.485387	0.797731	0.000406256	2.14681	0.0368371
BERTUCCI_MEDULLARY_VS_DUCTAL_BREAST_CANCER_DN	-0.586881	0.0110128	-1.84135	0.31034	-0.576413	0.00915423	-1.85721	0.169789
KIM_RESPONSE_TO_TSA_AND_DECITABINE_UP	-0.337264	0.20577	-1.23116	0.51535	-0.500658	0.010904	-1.75318	0.183227
DAVICIONI_MOLECULAR_ARMS_VS_ERMS_DN	-0.541597	0.00609756	-1.80393	0.31034	-0.548838	0.00301689	-1.9409	0.169789
DAVICIONI_TARGETS_OF_PAX_FOXO1_FUSIONS_UP	-0.470114	0.00988338	-1.73649	0.31034	-0.488376	0.0155286	-1.70868	0.1939
DAVICIONI_RHABDOMYOSARCOMA_PAX_FOXO1_FUSION_UP	-0.460682	0.030297	-1.57466	0.325186	-0.487656	0.0216872	-1.61064	0.198602
SENGUPTA_NASOPHARYNGEAL_CARCINOMA_WITH_LMP1_DN	-0.481827	0.0368074	-1.63629	0.322212	-0.5372	0.013287	-1.79808	0.175264
TURASHVILI_BREAST_DUCTAL_CARCINOMA_VS_DUCTAL_NORMAL_DN	-0.55274	0.00372988	-1.87898	0.31034	-0.562356	0.0108871	-1.80387	0.175264
TURASHVILI_BREAST_DUCTAL_CARCINOMA_VS_LOBULAR_NORMAL_DN	-0.625306	0.00253411	-1.90289	0.31034	-0.666389	0.00159968	-1.94534	0.169789
TURASHVILI_BREAST_LOBULAR_CARCINOMA_VS_DUCTAL_NORMAL_DN	-0.450508	0.0365092	-1.59569	0.325186	-0.49604	0.0322517	-1.62182	0.195787
CHANDRAN_METASTASIS_TOP50_UP	0.612386	0.0137795	1.71502	0.581621	0.70744	0.00039992	1.9319	0.1561
WILCOX_RESPONSE_TO_PROGESTERONE_DN	-0.384071	0.202581	-1.27107	0.497173	-0.524743	0.0189593	-1.71506	0.191393
HUTTMANN_B_CLL_POOR_SURVIVAL_UP	-0.323547	0.201563	-1.24074	0.511533	-0.422612	0.00633538	-1.68022	0.194361
DIAZ_CHRONIC_MEYLOGENOUS_LEUKEMIA_DN	-0.394563	0.230433	-1.26033	0.501796	-0.569538	0.00950495	-1.83709	0.169789
BORCZUK_MALIGNANT_MESOTHELIOMA_DN	-0.383861	0.168196	-1.31298	0.455208	-0.506319	0.016357	-1.71488	0.191393
SMIRNOV_CIRCULATING_ENDOTHELIOCYTES_IN_CANCER_UP	-0.427278	0.0897181	-1.46398	0.377751	-0.515568	0.0299222	-1.68226	0.194361
JAEGER_METASTASIS_DN	-0.457956	0.0358121	-1.67667	0.312785	-0.565519	0.00520416	-1.92698	0.169789
TAKEDA_TARGETS_OF_NUP98_HOXA9_FUSION_8D_UP	-0.389531	0.15878	-1.35645	0.435303	-0.47184	0.0502109	-1.6049	0.199415
TAKEDA_TARGETS_OF_NUP98_HOXA9_FUSION_10D_UP	-0.41877	0.113066	-1.44081	0.380141	-0.50969	0.0294766	-1.68657	0.194361
TAKEDA_TARGETS_OF_NUP98_HOXA9_FUSION_10D_DN	-0.300867	0.385533	-1.05483	0.638818	-0.500835	0.0506279	-1.60449	0.199415
TAKEDA_TARGETS_OF_NUP98_HOXA9_FUSION_16D_UP	-0.394074	0.186862	-1.31694	0.452322	-0.50469	0.0410628	-1.62856	0.194361
HOEBEKE_LYMPHOID_STEM_CELL_DN	-0.428308	0.0478183	-1.52105	0.363124	-0.481852	0.00462497	-1.78383	0.175264
PEPPER_CHRONIC_LYMPHOCYTIC_LEUKEMIA_UP	-0.539274	0.0293083	-1.60897	0.325186	-0.568405	0.0308343	-1.62643	0.194361
MULLIGHAN_NPM1_MUTATED_SIGNATURE_1_DN	-0.304625	0.150888	-1.24952	0.507766	-0.385384	0.00556549	-1.62499	0.194747
MULLIGHAN_MLL_SIGNATURE_1_DN	-0.349196	0.010797	-1.57467	0.325186	-0.382761	0.0153164	-1.62742	0.194361
MULLIGHAN_NPM1_SIGNATURE_3_DN	-0.336779	0.0676929	-1.39849	0.409688	-0.401847	0.00417246	-1.70382	0.1939
TONKS_TARGETS_OF_RUNX1_RUNX1T1_FUSION_HSC_DN	-0.370394	0.262282	-1.22251	0.524179	-0.52491	0.0188044	-1.79099	0.175264
TONKS_TARGETS_OF_RUNX1_RUNX1T1_FUSION_GRANULOCYTE_UP	-0.387533	0.0458589	-1.48038	0.377751	-0.508679	0.00852446	-1.7507	0.183227
TONKS_TARGETS_OF_RUNX1_RUNX1T1_FUSION_GRANULOCYTE_DN	-0.687039	0.0429851	-1.56821	0.329338	-0.696719	0.0162422	-1.66841	0.194361
TONKS_TARGETS_OF_RUNX1_RUNX1T1_FUSION_ERYTHROCYTE_UP	-0.396411	0.111067	-1.40898	0.403746	-0.487686	0.0324649	-1.65422	0.194361
TONKS_TARGETS_OF_RUNX1_RUNX1T1_FUSION_SUSTAINDED_IN_ERYTHROCYTE_UP	-0.466508	0.0385217	-1.54407	0.350005	-0.529673	0.0351368	-1.65282	0.194361
PAPASPYRIDONOS_UNSTABLE_ATEROSCLEROTIC_PLAQUE_DN	-0.737438	0.00159521	-1.89908	0.31034	-0.693647	0.0186508	-1.77459	0.182626
SENESE_HDAC1_TARGETS_DN	-0.433394	0.00680669	-1.74704	0.31034	-0.451955	0.00603379	-1.81307	0.169789
SENESE_HDAC1_AND_HDAC2_TARGETS_DN	-0.496844	0.0129896	-1.78751	0.31034	-0.530351	0.00516488	-1.91534	0.169789
SENESE_HDAC2_TARGETS_DN	-0.551951	0.0128332	-1.79245	0.31034	-0.559601	0.00519792	-1.88793	0.169789
LEE_NEURAL_CREST_STEM_CELL_UP	-0.50919	0.0502542	-1.62137	0.325186	-0.528821	0.019161	-1.76475	0.183227
LEE_NEURAL_CREST_STEM_CELL_DN	-0.525326	0.00274833	-1.86797	0.31034	-0.470641	0.0200491	-1.6426	0.194361
SABATES_COLORECTAL_ADENOMA_DN	-0.539365	0.00859656	-1.80962	0.31034	-0.544578	0.00708645	-1.82208	0.169789
KIM_WT1_TARGETS_12HR_UP	-0.412878	0.0376176	-1.54172	0.3503	-0.456206	0.0133813	-1.68925	0.194361
ELVIDGE_HYPOXIA_UP	-0.459504	0.0047459	-1.79064	0.31034	-0.438284	0.0247231	-1.62873	0.194361
ELVIDGE_HIF1A_TARGETS_DN	-0.495981	0.00461662	-1.80891	0.31034	-0.511587	0.0033557	-1.84913	0.169789
ELVIDGE_HIF1A_AND_HIF2A_TARGETS_DN	-0.472925	0.00520625	-1.75512	0.31034	-0.463605	0.0158888	-1.67921	0.194361
JAATINEN_HEMATOPOIETIC_STEM_CELL_DN	-0.41098	0.280979	-1.23655	0.515051	-0.530689	0.0681638	-1.63556	0.194361
MOROSETTI_FACIOSCAPULOHUMERAL_MUSCULAR_DISTROPHY_DN	-0.599457	0.0680031	-1.48661	0.374162	-0.649721	0.0220453	-1.64105	0.194361
BIDUS_METASTASIS_DN	-0.392233	0.0430509	-1.50589	0.366231	-0.489789	0.00279497	-1.81694	0.169789
WAMUNYOKOLI_OVARIAN_CANCER_GRADES_1_2_DN	-0.556798	0.00651787	-1.806	0.31034	-0.619742	0.00299043	-1.86614	0.169789
GOZGIT_ESR1_TARGETS_UP	-0.463103	0.00237859	-1.77151	0.31034	-0.459559	0.00794621	-1.72039	0.188973
HAHTOLA_SEZARY_SYNDROM_DN	-0.452317	0.234956	-1.27573	0.493736	-0.589619	0.0369701	-1.6717	0.194361
PROVENZANI_METASTASIS_DN	-0.360616	0.123009	-1.3408	0.442914	-0.45959	0.00717417	-1.69612	0.194361
LANDIS_BREAST_CANCER_PROGRESSION_DN	-0.512375	0.0499408	-1.61016	0.325186	-0.551395	0.0260437	-1.73377	0.186759
DELYS_THYROID_CANCER_DN	-0.515422	0.00313173	-1.8627	0.31034	-0.542491	0.00716275	-1.84986	0.169789
CHIARADONNA_NEOPLASTIC_TRANSFORMATION_KRAS_DN	-0.454692	0.0383179	-1.59528	0.325186	-0.533049	0.00436855	-1.8642	0.169789
CHIARADONNA_NEOPLASTIC_TRANSFORMATION_CDC25_DN	-0.420974	0.0493852	-1.51623	0.364462	-0.477463	0.00823691	-1.71857	0.188973
CASTELLANO_NRAS_TARGETS_UP	-0.301633	0.439112	-1.01414	0.672418	-0.520684	0.00992063	-1.74811	0.183227
CASTELLANO_NRAS_TARGETS_DN	-0.59568	0.0668134	-1.50838	0.366231	-0.68514	0.00848294	-1.7502	0.183227
CHEBOTAEV_GR_TARGETS_DN	-0.517976	0.00610958	-1.79044	0.31034	-0.51019	0.0177858	-1.69948	0.194361
BERENJENO_ROCK_SIGNALING_NOT_VIA_RHOA_UP	-0.502303	0.0674747	-1.47815	0.377751	-0.55558	0.0268914	-1.61144	0.198602
LINDGREN_BLADDER_CANCER_CLUSTER_3_DN	-0.384111	0.0173776	-1.60637	0.325186	-0.488962	0.000790045	-1.99645	0.169789
MARKEY_RB1_CHRONIC_LOF_DN	-0.314323	0.358617	-1.08948	0.608287	-0.480886	0.0580658	-1.61954	0.195787
MARKEY_RB1_ACUTE_LOF_DN	-0.251553	0.590216	-0.856147	0.784663	-0.482485	0.0694637	-1.61767	0.196614
GRAESSMANN_APOPTOSIS_BY_SERUM_DEPRIVATION_DN	-0.348434	0.0144126	-1.51588	0.364462	-0.400751	0.000799361	-1.76824	0.183227
VANHARANTA_UTERINE_FIBROID_DN	-0.528245	0.0244436	-1.66703	0.316017	-0.553619	0.0384848	-1.62212	0.195787
GAUSSMANN_MLL_AF4_FUSION_TARGETS_E_UP	-0.486057	0.0211973	-1.6524	0.317264	-0.520299	0.0210463	-1.67654	0.194361
GAUSSMANN_MLL_AF4_FUSION_TARGETS_F_UP	-0.517001	0.00532229	-1.81347	0.31034	-0.569168	0.00160514	-1.93526	0.169789
GAUSSMANN_MLL_AF4_FUSION_TARGETS_G_UP	-0.355548	0.0127251	-1.56279	0.335206	-0.388666	0.0110486	-1.6249	0.194747
BERENJENO_TRANSFORMED_BY_RHOA_FOREVER_UP	-0.437662	0.270341	-1.19283	0.546437	-0.620918	0.0507523	-1.60394	0.199415
LANDIS_ERBB2_BREAST_TUMORS_324_DN	-0.383708	0.0752275	-1.45257	0.377751	-0.463094	0.0164161	-1.73228	0.186759
WANG_BARRETTS_ESOPHAGUS_AND_ESOPHAGUS_CANCER_DN	-0.598553	0.01428	-1.72418	0.310954	-0.605589	0.0157842	-1.746	0.183922
KERLEY_RESPONSE_TO_CISPLATIN_UP	-0.551419	0.032322	-1.62216	0.325186	-0.659788	0.00140365	-1.90341	0.169789
TANG_SENESCENCE_TP53_TARGETS_UP	-0.532342	0.0289075	-1.58018	0.325186	-0.521604	0.0215974	-1.65923	0.194361
WANG_BARRETTS_ESOPHAGUS_UP	-0.441921	0.120513	-1.37265	0.425027	-0.520828	0.025554	-1.65212	0.194361
WANG_ESOPHAGUS_CANCER_VS_NORMAL_UP	-0.370514	0.193327	-1.28284	0.48805	-0.477095	0.0362944	-1.64444	0.194361
MCBRYAN_PUBERTAL_BREAST_4_5WK_UP	-0.300826	0.124394	-1.30181	0.467582	-0.409829	0.0191171	-1.66854	0.194361
OUELLET_CULTURED_OVARIAN_CANCER_INVASIVE_VS_LMP_DN	-0.499476	0.0597073	-1.48631	0.374162	-0.58938	0.00280674	-1.81483	0.169789
MCBRYAN_PUBERTAL_TGFB1_TARGETS_UP	-0.4086	0.0362532	-1.56327	0.335206	-0.458706	0.0243131	-1.64995	0.194361
ZIRN_TRETINOIN_RESPONSE_WT1_UP	-0.641278	0.0240509	-1.64613	0.31961	-0.657704	0.0119261	-1.71719	0.190066
ZIRN_TRETINOIN_RESPONSE_UP	-0.576409	0.0704863	-1.50328	0.368658	-0.658723	0.0240748	-1.63239	0.194361
MCBRYAN_TERMINAL_END_BUD_UP	-0.531701	0.116265	-1.38249	0.417621	-0.62542	0.0307938	-1.6091	0.199265
HWANG_PROSTATE_CANCER_MARKERS	-0.463664	0.0853634	-1.43755	0.383831	-0.555686	0.0101622	-1.73715	0.186759
HU_ANGIOGENESIS_UP	-0.608067	0.00986908	-1.73362	0.31034	-0.631923	0.0085003	-1.80736	0.175264
BEGUM_TARGETS_OF_PAX3_FOXO1_FUSION_DN	-0.583523	0.00633287	-1.76882	0.31034	-0.618242	0.00119427	-1.87495	0.169789
WONG_ENDMETRIUM_CANCER_DN	-0.715822	0.00749211	-1.83289	0.31034	-0.712911	0.00886025	-1.84271	0.169789
MUELLER_METHYLATED_IN_GLIOBLASTOMA	-0.550568	0.0786139	-1.49734	0.373727	-0.641907	0.0187727	-1.70538	0.1939
RIZ_ERYTHROID_DIFFERENTIATION_APOBEC2	-0.404936	0.294047	-1.15512	0.568644	-0.586381	0.0016061	-1.80069	0.175264
EBAUER_TARGETS_OF_PAX3_FOXO1_FUSION_UP	-0.499352	0.00157171	-1.83046	0.31034	-0.526651	0.0065001	-1.84871	0.169789
PEREZ_TP53_AND_TP63_TARGETS	-0.450187	0.0224653	-1.65178	0.317264	-0.502253	0.00218254	-1.84392	0.169789
HUMMERICH_SKIN_CANCER_PROGRESSION_UP	-0.392249	0.147483	-1.34421	0.441625	-0.494675	0.0496845	-1.61678	0.196614
HUMMERICH_SKIN_CANCER_PROGRESSION_DN	-0.450837	0.0196976	-1.63725	0.322212	-0.500252	0.0112427	-1.75297	0.183227
KLEIN_TARGETS_OF_BCR_ABL1_FUSION	-0.331814	0.532101	-0.925378	0.738976	-0.588311	0.0436	-1.66113	0.194361
LINDGREN_BLADDER_CANCER_HIGH_RECURRENCE	-0.613774	0.0431357	-1.63352	0.323416	-0.603003	0.0425532	-1.68118	0.194361
SCHLOSSER_MYC_TARGETS_REPRESSED_BY_SERUM	0.566629	0.0333267	1.69002	0.581621	0.645148	0.00223623	1.9462	0.1561
PATTERSON_DOCETAXEL_RESISTANCE	-0.493065	0.0424817	-1.55141	0.342666	-0.597057	0.00141271	-1.90435	0.169789
HERNANDEZ_MITOTIC_ARREST_BY_DOCETAXEL_2_DN	-0.550984	0.0495406	-1.51977	0.363181	-0.597207	0.0108954	-1.73223	0.186759
KORKOLA_YOLK_SAC_TUMOR	-0.459593	0.0621082	-1.4931	0.374162	-0.51331	0.0232274	-1.6564	0.194361
WANG_METHYLATED_IN_BREAST_CANCER	-0.543119	0.0153755	-1.69342	0.312785	-0.572988	0.0545346	-1.60649	0.199415
KANG_GIST_WITH_PDGFRA_UP	-0.493759	0.174778	-1.37114	0.425448	-0.621891	0.00848828	-1.78377	0.175264
WEINMANN_ADAPTATION_TO_HYPOXIA_UP	-0.43691	0.161361	-1.31318	0.455208	-0.567882	0.0241584	-1.66839	0.194361
WEINMANN_ADAPTATION_TO_HYPOXIA_DN	-0.509996	0.0929361	-1.46566	0.377751	-0.581015	0.0348467	-1.6482	0.194361
TSUNODA_CISPLATIN_RESISTANCE_DN	-0.431308	0.144534	-1.35975	0.43525	-0.526929	0.045	-1.60592	0.199415
OXFORD_RALA_OR_RALB_TARGETS_DN	-0.566727	0.0383081	-1.62269	0.325186	-0.637915	0.00448605	-1.88758	0.169789
LIEN_BREAST_CARCINOMA_METAPLASTIC_VS_DUCTAL_UP	-0.50423	0.0298124	-1.61333	0.325186	-0.562882	0.00737346	-1.80337	0.175264
JOHANSSON_BRAIN_CANCER_EARLY_VS_LATE_DN	-0.498622	0.0648703	-1.5344	0.352377	-0.541352	0.0251296	-1.69496	0.194361
JAZAG_TGFB1_SIGNALING_VIA_SMAD4_DN	-0.366057	0.164419	-1.29107	0.480251	-0.502314	0.00766747	-1.73492	0.186759
INAMURA_LUNG_CANCER_SCC_DN	-0.720022	0.0294699	-1.5858	0.325186	-0.691849	0.0215612	-1.67004	0.194361
WATTEL_AUTONOMOUS_THYROID_ADENOMA_UP	-0.365275	0.0948687	-1.36695	0.43146	-0.42517	0.0121237	-1.6461	0.194361
WATTEL_AUTONOMOUS_THYROID_ADENOMA_DN	-0.553738	0.0203397	-1.69595	0.312785	-0.54652	0.0305835	-1.65838	0.194361
SASAI_RESISTANCE_TO_NEOPLASTIC_TRANSFROMATION	-0.645869	0.00316894	-1.84414	0.31034	-0.601929	0.0185075	-1.7183	0.188973
YANG_BREAST_CANCER_ESR1_DN	-0.609717	0.0166337	-1.69625	0.312785	-0.581255	0.024307	-1.66005	0.194361
HOWLIN_PUBERTAL_MAMMARY_GLAND	-0.407258	0.159176	-1.3327	0.445211	-0.520357	0.0227454	-1.68597	0.194361
FURUKAWA_DUSP6_TARGETS_PCI35_UP	-0.454219	0.0793274	-1.47829	0.377751	-0.511743	0.0302358	-1.66683	0.194361
TOMLINS_PROSTATE_CANCER_UP	0.730714	0.00340068	1.81784	0.581621	0.781855	0.000200521	1.99423	0.1561
TOMLINS_PROSTATE_CANCER_DN	-0.862056	0.000197589	-1.83223	0.31034	-0.843183	0.000599042	-1.85194	0.169789
LIANG_HEMATOPOIESIS_STEM_CELL_NUMBER_SMALL_VS_HUGE_DN	-0.347006	0.199038	-1.21	0.534715	-0.493826	0.0140511	-1.64278	0.194361
HUI_MAPK14_TARGETS_UP	-0.589909	0.0149313	-1.65587	0.317264	-0.593978	0.0199561	-1.64744	0.194361
SCHLESINGER_H3K27ME3_IN_NORMAL_AND_METHYLATED_IN_CANCER	-0.581907	0.0286	-1.58915	0.325186	-0.578058	0.0150795	-1.69604	0.194361
SCHLESINGER_METHYLATED_DE_NOVO_IN_CANCER	-0.465326	0.0260766	-1.61699	0.325186	-0.527137	0.00242473	-1.82247	0.169789
KHETCHOUMIAN_TRIM24_TARGETS_UP	-0.470328	0.17228	-1.34796	0.441625	-0.610488	0.022293	-1.68658	0.194361
COWLING_MYCN_TARGETS	-0.597805	0.0188716	-1.73196	0.31034	-0.610758	0.00970089	-1.82614	0.169789
OZEN_MIR125B1_TARGETS	0.737585	0.000399281	1.87879	0.581621	0.703518	0.000411269	2.00113	0.1561
INGRAM_SHH_TARGETS_DN	-0.423013	0.080315	-1.43991	0.380932	-0.523683	0.00650503	-1.78624	0.175264
FERREIRA_EWINGS_SARCOMA_UNSTABLE_VS_STABLE_DN	-0.466076	0.029976	-1.57092	0.327986	-0.486994	0.0129715	-1.6675	0.194361
BERTUCCI_INVASIVE_CARCINOMA_DUCTAL_VS_LOBULAR_DN	-0.616036	0.0329604	-1.64965	0.317264	-0.643448	0.0181378	-1.74045	0.186538
WOTTON_RUNX_TARGETS_UP	-0.550518	0.0771812	-1.46983	0.377751	-0.619208	0.0197605	-1.65688	0.194361
RICKMAN_TUMOR_DIFFERENTIATED_WELL_VS_MODERATELY_DN	-0.383062	0.0821838	-1.43065	0.387827	-0.490054	0.0331792	-1.66462	0.194361
RICKMAN_METASTASIS_DN	-0.341521	0.264173	-1.19588	0.544103	-0.471804	0.0170957	-1.67302	0.194361
FRIDMAN_SENESCENCE_UP	-0.432588	0.0558824	-1.50875	0.366231	-0.501052	0.0227318	-1.69078	0.194361
FRIDMAN_IMMORTALIZATION_DN	-0.517807	0.125983	-1.42608	0.389408	-0.591414	0.0514851	-1.60934	0.199265
SCHAEFFER_PROSTATE_DEVELOPMENT_12HR_UP	-0.455499	0.021135	-1.67025	0.314937	-0.49842	0.0135055	-1.72437	0.188973
SCHAEFFER_PROSTATE_DEVELOPMENT_12HR_DN	-0.47198	0.0986415	-1.45665	0.377751	-0.558788	0.0110753	-1.78675	0.175264
RICKMAN_HEAD_AND_NECK_CANCER_A	-0.391065	0.076953	-1.43255	0.386535	-0.454169	0.0233029	-1.62102	0.195787
RICKMAN_HEAD_AND_NECK_CANCER_B	-0.396495	0.190513	-1.26206	0.50045	-0.527548	0.0267413	-1.64223	0.194361
RICKMAN_HEAD_AND_NECK_CANCER_C	-0.356637	0.176621	-1.26535	0.499927	-0.466149	0.031821	-1.63219	0.194361
RICKMAN_HEAD_AND_NECK_CANCER_E	-0.457902	0.0707913	-1.51474	0.364623	-0.536217	0.0279156	-1.70987	0.193779
WU_CELL_MIGRATION	-0.428809	0.0498936	-1.55978	0.335206	-0.538388	0.00694996	-1.82713	0.169789
COLIN_PILOCYTIC_ASTROCYTOMA_VS_GLIOBLASTOMA_UP	-0.509067	0.0461195	-1.55212	0.342666	-0.567572	0.0153234	-1.69443	0.194361
PETRETTO_CARDIAC_HYPERTROPHY	-0.474788	0.132306	-1.40113	0.409419	-0.5681	0.038454	-1.604	0.199415
SHEN_SMARCA2_TARGETS_DN	-0.366375	0.174339	-1.29718	0.470934	-0.414353	0.0149284	-1.6516	0.194361
SAKAI_CHRONIC_HEPATITIS_VS_LIVER_CANCER_DN	-0.585767	0.0113028	-1.699	0.312785	-0.555093	0.0218903	-1.63572	0.194361
SHIN_B_CELL_LYMPHOMA_CLUSTER_7	-0.526224	0.0359412	-1.58959	0.325186	-0.521877	0.0154059	-1.65483	0.194361
LEE_TARGETS_OF_PTCH1_AND_SUFU_DN	-0.507789	0.0159204	-1.72348	0.310954	-0.53481	0.00301811	-1.87802	0.169789
NIKOLSKY_BREAST_CANCER_17P11_AMPLICON	NA	NA	NA	NA	-0.754131	0.0062299	-1.74565	0.183922
WHITEHURST_PACLITAXEL_SENSITIVITY	-0.277634	0.49181	-0.974011	0.699008	-0.434982	0.0139141	-1.60295	0.199747
ONDER_CDH1_TARGETS_2_UP	-0.481901	0.0532755	-1.62746	0.325186	-0.479444	0.0720667	-1.60325	0.199685
ONDER_CDH1_TARGETS_1_UP	-0.264695	0.293246	-1.10888	0.597352	-0.41274	0.00614957	-1.68085	0.194361
ROZANOV_MMP14_TARGETS_SUBSET	-0.656859	0.0475906	-1.62975	0.323416	-0.648447	0.0485082	-1.61084	0.198602
ROZANOV_MMP14_TARGETS_UP	-0.426097	0.0235482	-1.64148	0.322212	-0.496174	0.00644382	-1.82097	0.169789
CERVERA_SDHB_TARGETS_1_UP	-0.503467	0.0187673	-1.67268	0.312785	-0.544653	0.00519377	-1.83834	0.169789
CERVERA_SDHB_TARGETS_1_DN	-0.413323	0.123546	-1.3404	0.442914	-0.488606	0.0134502	-1.65745	0.194361
ROSS_ACUTE_MYELOID_LEUKEMIA_CBF	-0.477167	0.0178642	-1.65169	0.317264	-0.477848	0.0192501	-1.6774	0.194361
LEI_HOXC8_TARGETS_UP	-0.665053	0.0412933	-1.55086	0.342666	-0.673711	0.0228006	-1.64392	0.194361
LEE_LIVER_CANCER_CIPROFIBRATE_DN	-0.402576	0.0821171	-1.39975	0.409419	-0.496276	0.0073922	-1.74672	0.183922
LEI_HOXC8_TARGETS_DN	-0.631974	0.0686313	-1.53389	0.352377	-0.680046	0.0282194	-1.63542	0.194361
ROSS_AML_WITH_CBFB_MYH11_FUSION	-0.501566	0.121523	-1.45753	0.377751	-0.58575	0.0403533	-1.65127	0.194361
LEE_LIVER_CANCER_ACOX1_DN	-0.49108	0.0224808	-1.653	0.317264	-0.566472	0.0010202	-1.91906	0.169789
JECHLINGER_EPITHELIAL_TO_MESENCHYMAL_TRANSITION_UP	-0.573839	0.038833	-1.64084	0.322212	-0.570656	0.0350109	-1.66324	0.194361
KANNAN_TP53_TARGETS_UP	-0.436702	0.0517413	-1.50593	0.366231	-0.481816	0.0237146	-1.63506	0.194361
LEE_LIVER_CANCER_MYC_TGFA_UP	-0.342326	0.202145	-1.2185	0.527724	-0.475025	0.0163934	-1.64631	0.194361
NING_CHRONIC_OBSTRUCTIVE_PULMONARY_DISEASE_DN	-0.347904	0.124701	-1.32547	0.448252	-0.435157	0.00820328	-1.66699	0.194361
KLEIN_PRIMARY_EFFUSION_LYMPHOMA_DN	-0.437205	0.217322	-1.29845	0.470048	-0.569002	0.0574829	-1.61954	0.195787
ROSS_AML_WITH_MLL_FUSIONS	-0.37007	0.169528	-1.27942	0.491203	-0.518052	0.00820492	-1.76797	0.183227
ASTON_MAJOR_DEPRESSIVE_DISORDER_UP	-0.531168	0.00337369	-1.8163	0.31034	-0.481825	0.0117063	-1.65838	0.194361
SWEET_KRAS_TARGETS_UP	-0.555784	0.0256158	-1.69242	0.312785	-0.579314	0.0210505	-1.74855	0.183227
CHEOK_RESPONSE_TO_HD_MTX_UP	-0.618862	0.0507564	-1.55675	0.336481	-0.718593	0.00279441	-1.85593	0.169789
SHIPP_DLBCL_VS_FOLLICULAR_LYMPHOMA_DN	-0.533093	0.0527049	-1.59843	0.325186	-0.588519	0.0308	-1.69566	0.194361
LEE_LIVER_CANCER_CIPROFIBRATE_UP	-0.416476	0.109113	-1.39438	0.413357	-0.498474	0.0200715	-1.66719	0.194361
MANALO_HYPOXIA_UP	-0.479664	0.0117948	-1.74098	0.31034	-0.470003	0.0312876	-1.64069	0.194361
YE_METASTATIC_LIVER_CANCER	-0.565534	0.028888	-1.62129	0.325186	-0.615469	0.00559552	-1.77064	0.183227
GOLDRATH_IMMUNE_MEMORY	-0.410666	0.00990884	-1.58707	0.325186	-0.459557	0.0127505	-1.61974	0.195787
LEE_LIVER_CANCER_E2F1_UP	-0.33359	0.267709	-1.16231	0.564444	-0.505902	0.0271132	-1.65265	0.194361
YAO_HOXA10_TARGETS_VIA_PROGESTERONE_UP	-0.640295	0.000999001	-1.8942	0.31034	-0.605339	0.00221864	-1.90073	0.169789
ZHAN_MULTIPLE_MYELOMA_CD1_UP	-0.338046	0.252829	-1.1751	0.556178	-0.473219	0.0194754	-1.64288	0.194361
BROWN_MYELOID_CELL_DEVELOPMENT_UP	-0.286312	0.490204	-0.967533	0.705374	-0.496813	0.0550551	-1.62954	0.194361
GALINDO_IMMUNE_RESPONSE_TO_ENTEROTOXIN	-0.424165	0.15313	-1.37618	0.422494	-0.553996	0.0724117	-1.61284	0.198602
ALCALAY_AML_BY_NPM1_LOCALIZATION_UP	-0.372395	0.0279913	-1.52887	0.357776	-0.418536	0.0147646	-1.62648	0.194361
FAELT_B_CLL_WITH_VH_REARRANGEMENTS_UP	-0.554131	0.000788488	-1.85014	0.31034	-0.546943	0.00443727	-1.77868	0.177962
FERRANDO_T_ALL_WITH_MLL_ENL_FUSION_UP	-0.294027	0.363923	-1.0777	0.621224	-0.451983	0.0280242	-1.6349	0.194361
GILDEA_METASTASIS	-0.544955	0.121455	-1.42821	0.388914	-0.67543	0.0102868	-1.76526	0.183227
ZHAN_MULTIPLE_MYELOMA_SPIKED	-0.514173	0.152711	-1.35014	0.440353	-0.592132	0.027497	-1.62264	0.195787
YU_MYC_TARGETS_DN	-0.344499	0.432518	-1.02956	0.659772	-0.539861	0.069786	-1.61024	0.198602
TAVOR_CEBPA_TARGETS_DN	-0.410817	0.188891	-1.26658	0.499927	-0.543556	0.0269031	-1.63087	0.194361
LENAOUR_DENDRITIC_CELL_MATURATION_DN	-0.350085	0.304563	-1.16665	0.561192	-0.492806	0.0595002	-1.6158	0.196932
ABBUD_LIF_SIGNALING_1_UP	-0.462717	0.127957	-1.38745	0.415206	-0.573771	0.0278892	-1.69464	0.194361
KANG_IMMORTALIZED_BY_TERT_UP	-0.439926	0.0315007	-1.57889	0.325186	-0.474707	0.0129148	-1.70562	0.1939
BASSO_CD40_SIGNALING_DN	-0.458026	0.0358056	-1.57582	0.325186	-0.526607	0.0137697	-1.74827	0.183227
ZHAN_MULTIPLE_MYELOMA_MF_UP	-0.342513	0.343137	-1.10181	0.599489	-0.493365	0.0266667	-1.62602	0.194361
PETROVA_ENDOTHELIUM_LYMPHATIC_VS_BLOOD_DN	-0.522906	0.0138998	-1.7426	0.31034	-0.607702	0.00138861	-1.97617	0.169789
AFFAR_YY1_TARGETS_UP	-0.458342	0.000795387	-1.78445	0.31034	-0.502062	0.00121163	-1.91656	0.169789
PETROVA_PROX1_TARGETS_DN	-0.571585	0.0313057	-1.64774	0.317264	-0.637793	0.00382448	-1.82636	0.169789
NAKAJIMA_MAST_CELL	-0.613837	0.00659209	-1.80631	0.31034	-0.602209	0.00777047	-1.7721	0.183227
RADMACHER_AML_PROGNOSIS	-0.380313	0.0692008	-1.41167	0.400324	-0.454253	0.0199921	-1.6117	0.198602
CROMER_METASTASIS_DN	-0.449553	0.0488192	-1.56149	0.335206	-0.533247	0.00909091	-1.78291	0.175264
TAVOR_CEBPA_TARGETS_UP	-0.41497	0.146825	-1.34239	0.442443	-0.538758	0.0440352	-1.61206	0.198602
VERHAAK_AML_WITH_NPM1_MUTATED_DN	-0.469419	0.0150685	-1.7111	0.312785	-0.527138	0.00640769	-1.81325	0.169789
SCHURINGA_STAT5A_TARGETS_DN	-0.575514	0.120328	-1.4024	0.409419	-0.680426	0.0073471	-1.75483	0.183227
IGLESIAS_E2F_TARGETS_UP	-0.440385	0.0895759	-1.49105	0.374162	-0.515285	0.0273267	-1.71004	0.193779
MOREAUX_B_LYMPHOCYTE_MATURATION_BY_TACI_UP	-0.486284	0.020469	-1.61381	0.325186	-0.490215	0.00139359	-1.78185	0.175264
HOEGERKORP_CD44_TARGETS_DIRECT_UP	-0.482804	0.053795	-1.48155	0.377751	-0.538309	0.0115924	-1.70415	0.1939
URS_ADIPOCYTE_DIFFERENTIATION_UP	-0.449308	0.00984446	-1.67308	0.312785	-0.455275	0.00917244	-1.70373	0.1939
TRAYNOR_RETT_SYNDROM_UP	-0.491762	0.0844601	-1.48328	0.376869	-0.546419	0.027027	-1.63543	0.194361
SUZUKI_RESPONSE_TO_TSA_AND_DECITABINE_1A	-0.491943	0.114972	-1.38902	0.415206	-0.602229	0.0171247	-1.67551	0.194361
BROWNE_HCMV_INFECTION_16HR_DN	-0.513061	0.0102678	-1.73009	0.31034	-0.567215	0.00201735	-1.9232	0.169789
WESTON_VEGFA_TARGETS_6HR	-0.52869	0.105151	-1.49683	0.373727	-0.549793	0.0533601	-1.62903	0.194361
RHODES_CANCER_META_SIGNATURE	0.666806	0.00481444	1.88061	0.581621	0.725925	0.0025974	1.96328	0.1561
HENDRICKS_SMARCA4_TARGETS_UP	-0.57935	0.0189014	-1.7021	0.312785	-0.549265	0.03041	-1.66822	0.194361
SUZUKI_RESPONSE_TO_TSA_AND_DECITABINE_1B	-0.394403	0.28187	-1.14788	0.57094	-0.53782	0.0185072	-1.62461	0.194747
KAAB_HEART_ATRIUM_VS_VENTRICLE_UP	-0.51989	0.00298151	-1.87655	0.31034	-0.539461	0.0015949	-1.99904	0.169789
VARELA_ZMPSTE24_TARGETS_DN	-0.383822	0.226366	-1.20745	0.536759	-0.501242	0.0259453	-1.62897	0.194361
SATO_SILENCED_BY_METHYLATION_IN_PANCREATIC_CANCER_2	-0.404278	0.14839	-1.31492	0.453968	-0.505654	0.0169628	-1.66027	0.194361
BROWNE_HCMV_INFECTION_24HR_DN	-0.49366	0.0097493	-1.78964	0.31034	-0.51354	0.00787557	-1.83699	0.169789
CHIBA_RESPONSE_TO_TSA_UP	-0.594826	0.00697211	-1.76049	0.31034	-0.598347	0.00585149	-1.74168	0.186538
RAMASWAMY_METASTASIS_DN	-0.491619	0.0176342	-1.68527	0.312785	-0.514043	0.00436508	-1.79638	0.175264
BROWNE_HCMV_INFECTION_14HR_DN	-0.369822	0.00591366	-1.63841	0.322212	-0.397041	0.00295975	-1.68987	0.194361
DELASERNA_MYOD_TARGETS_DN	-0.373781	0.11122	-1.36638	0.43146	-0.489937	0.0134634	-1.73795	0.186759
MACLACHLAN_BRCA1_TARGETS_DN	-0.616376	0.0142236	-1.66887	0.316017	-0.705132	0.00215644	-1.84921	0.169789
BAELDE_DIABETIC_NEPHROPATHY_UP	-0.45902	0.123274	-1.43659	0.383906	-0.521186	0.0301326	-1.67797	0.194361
LINDVALL_IMMORTALIZED_BY_TERT_UP	-0.571883	0.000587544	-1.94633	0.31034	-0.550156	0.00372988	-1.87648	0.169789
SIMBULAN_PARP1_TARGETS_UP	-0.57775	0.0787542	-1.54127	0.3503	-0.624016	0.0427487	-1.66972	0.194361
WESTON_VEGFA_TARGETS	-0.410603	0.132013	-1.39171	0.414932	-0.496511	0.0329889	-1.68041	0.194361
CHEN_LVAD_SUPPORT_OF_FAILING_HEART_UP	-0.574086	0.00383838	-1.88385	0.31034	-0.56269	0.0420354	-1.67022	0.194361
VERRECCHIA_RESPONSE_TO_TGFB1_C5	-0.580792	0.0624394	-1.54183	0.3503	-0.668112	0.00196425	-1.85079	0.169789
BURTON_ADIPOGENESIS_8	-0.435694	0.0701789	-1.509	0.366231	-0.52066	0.013452	-1.75189	0.183227
ZHU_CMV_24_HR_DN	-0.516694	0.0622152	-1.5832	0.325186	-0.529054	0.0356006	-1.6854	0.194361
SATO_SILENCED_EPIGENETICALLY_IN_PANCREATIC_CANCER	-0.488162	0.0395226	-1.54269	0.350111	-0.498767	0.0148118	-1.66949	0.194361
BROWNE_HCMV_INFECTION_18HR_DN	-0.514247	0.00257273	-1.82312	0.31034	-0.527789	0.00100321	-1.91646	0.169789
ZHANG_ANTIVIRAL_RESPONSE_TO_RIBAVIRIN_UP	-0.608532	0.064997	-1.56175	0.335206	-0.640285	0.0156663	-1.73449	0.186759
VERRECCHIA_DELAYED_RESPONSE_TO_TGFB1	-0.4995	0.152875	-1.38726	0.415206	-0.571202	0.0160269	-1.70289	0.1939
TSENG_IRS1_TARGETS_DN	-0.452227	0.0106635	-1.70477	0.312785	-0.480521	0.00420168	-1.79296	0.175264
RODWELL_AGING_KIDNEY_NO_BLOOD_UP	-0.448669	0.086103	-1.52573	0.360926	-0.514561	0.0161741	-1.79341	0.175264
ZHU_CMV_ALL_DN	-0.499742	0.0513433	-1.60073	0.325186	-0.507254	0.0280374	-1.69646	0.194361
LIANG_SILENCED_BY_METHYLATION_UP	-0.364365	0.252188	-1.17667	0.555581	-0.622238	0.00537849	-1.81923	0.169789
MOREIRA_RESPONSE_TO_TSA_DN	-0.385849	0.486586	-0.98675	0.687764	-0.62417	0.0325694	-1.61397	0.197931
BURTON_ADIPOGENESIS_7	-0.548821	0.0566038	-1.59782	0.325186	-0.565251	0.0318916	-1.68399	0.194361
KEEN_RESPONSE_TO_ROSIGLITAZONE_DN	-0.520757	0.0136688	-1.72704	0.31034	-0.538282	0.0181746	-1.758	0.183227
LIU_SMARCA4_TARGETS	-0.588232	0.0108161	-1.74614	0.31034	-0.595693	0.00423558	-1.84173	0.169789
BURTON_ADIPOGENESIS_PEAK_AT_0HR	-0.452237	0.0875248	-1.46614	0.377751	-0.500172	0.0360144	-1.64162	0.194361
NIELSEN_GIST_AND_SYNOVIAL_SARCOMA_UP	-0.665537	0.0143914	-1.71836	0.312785	-0.639648	0.0247565	-1.66975	0.194361
KAYO_CALORIE_RESTRICTION_MUSCLE_UP	-0.44924	0.0599015	-1.51163	0.365558	-0.525789	0.00559776	-1.8126	0.169789
TSENG_ADIPOGENIC_POTENTIAL_DN	-0.506535	0.0472656	-1.59083	0.325186	-0.531323	0.0229023	-1.70519	0.1939
NIELSEN_LEIOMYOSARCOMA_CNN1_UP	-0.832869	0.0147469	-1.69929	0.312785	-0.828908	0.00583618	-1.87124	0.169789
SAFFORD_T_LYMPHOCYTE_ANERGY	-0.376172	0.0772262	-1.41302	0.400101	-0.469034	0.026973	-1.63307	0.194361
BACOLOD_RESISTANCE_TO_ALKYLATING_AGENTS_UP	-0.587448	0.0177491	-1.65669	0.317264	-0.587606	0.0277947	-1.63749	0.194361
MCDOWELL_ACUTE_LUNG_INJURY_DN	-0.321767	0.333531	-1.09729	0.602879	-0.472744	0.0272342	-1.62765	0.194361
HAN_JNK_SINGALING_DN	-0.565657	0.0279583	-1.63142	0.323416	-0.590514	0.0160417	-1.68326	0.194361
BURTON_ADIPOGENESIS_9	-0.401435	0.0814462	-1.44232	0.379735	-0.476072	0.0297855	-1.62678	0.194361
MAHAJAN_RESPONSE_TO_IL1A_UP	-0.38838	0.11632	-1.37372	0.424886	-0.514157	0.0250911	-1.66865	0.194361
LOPES_METHYLATED_IN_COLON_CANCER_DN	-0.536926	0.00303767	-1.78783	0.31034	-0.568813	0.00141873	-1.88271	0.169789
HARRIS_BRAIN_CANCER_PROGENITORS	-0.583563	0.0304399	-1.63067	0.323416	-0.59493	0.00910378	-1.7571	0.183227
LEIN_ASTROCYTE_MARKERS	-0.504544	0.0643947	-1.50281	0.368658	-0.620704	0.00420673	-1.85889	0.169789
LEIN_OLIGODENDROCYTE_MARKERS	-0.422693	0.0299282	-1.56088	0.335206	-0.470716	0.00675273	-1.73135	0.186935
LEIN_CHOROID_PLEXUS_MARKERS	-0.374307	0.101032	-1.39154	0.414932	-0.484255	0.0116878	-1.7495	0.183227
LEIN_MIDBRAIN_MARKERS	-0.332531	0.188492	-1.23778	0.515051	-0.443012	0.0177312	-1.6353	0.194361
LEIN_PONS_MARKERS	-0.380884	0.0662841	-1.43117	0.387642	-0.499047	0.000795229	-1.88504	0.169789
LEIN_CEREBELLUM_MARKERS	-0.418346	0.0329394	-1.52115	0.363124	-0.433085	0.0124211	-1.63551	0.194361
GAVIN_FOXP3_TARGETS_CLUSTER_P4	-0.348566	0.12264	-1.32463	0.448252	-0.46596	0.0224016	-1.62878	0.194361
RIGGINS_TAMOXIFEN_RESISTANCE_UP	-0.412299	0.0625867	-1.4586	0.377751	-0.485493	0.0217391	-1.66552	0.194361
WANG_LSD1_TARGETS_UP	-0.591795	0.046252	-1.5633	0.335206	-0.628306	0.00816408	-1.80366	0.175264
LEE_LIVER_CANCER	-0.583185	0.02	-1.64515	0.319914	-0.567456	0.0053531	-1.76429	0.183227
ZHANG_GATA6_TARGETS_DN	-0.461214	0.045482	-1.55844	0.335206	-0.464055	0.0238956	-1.64225	0.194361
HELLER_SILENCED_BY_METHYLATION_UP	-0.31761	0.357893	-1.0975	0.602879	-0.492549	0.0406244	-1.67759	0.194361
CLAUS_PGR_POSITIVE_MENINGIOMA_UP	NA	NA	NA	NA	-0.751071	0.00360794	-1.81412	0.169789
COATES_MACROPHAGE_M1_VS_M2_DN	-0.32597	0.134199	-1.27813	0.491203	-0.470348	0.00140084	-1.84359	0.169789
LEE_METASTASIS_AND_ALTERNATIVE_SPLICING_UP	-0.368393	0.101612	-1.34432	0.441625	-0.47507	0.00376089	-1.75536	0.183227
MASSARWEH_TAMOXIFEN_RESISTANCE_DN	-0.301004	0.0617405	-1.35536	0.435663	-0.392703	0.00755617	-1.64825	0.194361
WALLACE_PROSTATE_CANCER_RACE_UP	-0.528687	0.173749	-1.43106	0.387642	-0.64576	0.0310186	-1.73218	0.186759
WALLACE_PROSTATE_CANCER_RACE_DN	0.540141	0.0118041	1.71578	0.581621	0.57426	0.00180542	1.94834	0.1561
FUJII_YBX1_TARGETS_UP	-0.499272	0.0636943	-1.5113	0.365558	-0.576673	0.0178536	-1.68378	0.194361
OSADA_ASCL1_TARGETS_UP	-0.464717	0.0443419	-1.52942	0.357492	-0.506221	0.0289797	-1.61645	0.196614
OSADA_ASCL1_TARGETS_DN	-0.663672	0.00786473	-1.7402	0.31034	-0.654361	0.0285201	-1.62126	0.195787
YAMASHITA_METHYLATED_IN_PROSTATE_CANCER	-0.575266	0.0445011	-1.58014	0.325186	-0.567772	0.0242461	-1.67159	0.194361
AMBROSINI_FLAVOPIRIDOL_TREATMENT_TP53	-0.385808	0.0362663	-1.49677	0.373727	-0.39257	0.00875796	-1.61737	0.196614
HANN_RESISTANCE_TO_BCL2_INHIBITOR_UP	-0.396616	0.236521	-1.21182	0.533724	-0.536588	0.012844	-1.73037	0.186935
ENGELMANN_CANCER_PROGENITORS_DN	-0.512924	0.00496919	-1.7416	0.31034	-0.552058	0.00162668	-1.84757	0.169789
HUANG_FOXA2_TARGETS_DN	-0.625061	0.0524867	-1.5814	0.325186	-0.67084	0.0144029	-1.71876	0.188973
MASRI_RESISTANCE_TO_TAMOXIFEN_AND_AROMATASE_INHIBITORS_UP	-0.620732	0.0457465	-1.58333	0.325186	-0.62768	0.014257	-1.69017	0.194361
MASRI_RESISTANCE_TO_TAMOXIFEN_AND_AROMATASE_INHIBITORS_DN	-0.743486	0.0122602	-1.68757	0.312785	-0.785466	0.004	-1.76206	0.183227
MISHRA_CARCINOMA_ASSOCIATED_FIBROBLAST_UP	-0.564372	0.0883225	-1.48542	0.374629	-0.617652	0.0332935	-1.63264	0.194361
ACEVEDO_LIVER_TUMOR_VS_NORMAL_ADJACENT_TISSUE_DN	-0.321151	0.0901374	-1.3527	0.439112	-0.410093	0.00519377	-1.69853	0.194361
HOQUE_METHYLATED_IN_CANCER	-0.340667	0.240665	-1.20051	0.537894	-0.465655	0.0286516	-1.60519	0.199415
SMID_BREAST_CANCER_RELAPSE_IN_BRAIN_UP	-0.426821	0.144084	-1.34535	0.441625	-0.539401	0.0285657	-1.67049	0.194361
SMID_BREAST_CANCER_RELAPSE_IN_BONE_DN	-0.413755	0.0412109	-1.5733	0.326004	-0.479784	0.00818037	-1.79284	0.175264
SMID_BREAST_CANCER_RELAPSE_IN_LUNG_DN	-0.540566	0.0146427	-1.6795	0.312785	-0.605834	0.00590319	-1.79825	0.175264
SMID_BREAST_CANCER_LUMINAL_A_UP	-0.582973	0.0177256	-1.75905	0.31034	-0.602032	0.015819	-1.79398	0.175264
MCGARVEY_SILENCED_BY_METHYLATION_IN_COLON_CANCER	-0.565704	0.0168317	-1.68032	0.312785	-0.562595	0.0178751	-1.70995	0.193779
BASSO_HAIRY_CELL_LEUKEMIA_UP	-0.557986	0.0103154	-1.75066	0.31034	-0.566975	0.0124099	-1.75674	0.183227
IZADPANAH_STEM_CELL_ADIPOSE_VS_BONE_DN	-0.465854	0.0625	-1.53534	0.352377	-0.518105	0.0338474	-1.63618	0.194361
MISHRA_CARCINOMA_ASSOCIATED_FIBROBLAST_DN	-0.427831	0.219435	-1.24239	0.51052	-0.602871	0.0292028	-1.63628	0.194361
ZHENG_GLIOBLASTOMA_PLASTICITY_DN	-0.59068	0.00855041	-1.80852	0.31034	-0.571603	0.0188717	-1.74922	0.183227
ZHENG_IL22_SIGNALING_UP	-0.447503	0.0942	-1.43603	0.383987	-0.549249	0.0261727	-1.68107	0.194361
MATZUK_IMPLANTATION_AND_UTERINE	-0.431883	0.188817	-1.26376	0.499927	-0.523033	0.0176574	-1.67109	0.194361
MATZUK_EMBRYONIC_GERM_CELL	-0.626282	0.022646	-1.65015	0.317264	-0.632308	0.0125149	-1.66588	0.194361
BOQUEST_STEM_CELL_UP	-0.576338	0.0387566	-1.7027	0.312785	-0.610092	0.0179533	-1.7908	0.175264
BOQUEST_STEM_CELL_DN	-0.355266	0.246689	-1.24069	0.511533	-0.501869	0.0648649	-1.6085	0.199415
BOQUEST_STEM_CELL_CULTURED_VS_FRESH_DN	-0.625186	0.0530077	-1.58755	0.325186	-0.664488	0.0231202	-1.68055	0.194361
LABBE_WNT3A_TARGETS_DN	-0.333423	0.162732	-1.26747	0.499927	-0.475715	0.00917065	-1.71508	0.191393
LABBE_TARGETS_OF_TGFB1_AND_WNT3A_UP	-0.464083	0.0156034	-1.6602	0.317264	-0.486184	0.00661588	-1.74222	0.186538
NAKAMURA_METASTASIS	-0.437938	0.0517173	-1.49483	0.374162	-0.548285	0.00605205	-1.79184	0.175264
NAKAMURA_METASTASIS_MODEL_UP	-0.50586	0.0282082	-1.59076	0.325186	-0.599622	0.000803052	-1.92568	0.169789
NAKAMURA_METASTASIS_MODEL_DN	-0.490143	0.0417499	-1.55978	0.335206	-0.53217	0.0206578	-1.67797	0.194361
RAY_TUMORIGENESIS_BY_ERBB2_CDC25A_UP	-0.376617	0.0124723	-1.57592	0.325186	-0.429764	0.00500701	-1.72253	0.188973
RAY_TUMORIGENESIS_BY_ERBB2_CDC25A_DN	-0.327304	0.0163314	-1.47133	0.377751	-0.396119	0.00158541	-1.68429	0.194361
BRUECKNER_TARGETS_OF_MIRLET7A3_DN	-0.416288	0.107143	-1.4278	0.388914	-0.498004	0.0315664	-1.6526	0.194361
CADWELL_ATG16L1_TARGETS_UP	-0.380628	0.126412	-1.33696	0.442914	-0.476838	0.00661294	-1.75647	0.183227
HUANG_DASATINIB_RESISTANCE_UP	-0.551602	0.0276287	-1.67266	0.312785	-0.607532	0.00943207	-1.74864	0.183227
QI_PLASMACYTOMA_UP	-0.350225	0.324621	-1.15947	0.566532	-0.509993	0.0648519	-1.63678	0.194361
HUPER_BREAST_BASAL_VS_LUMINAL_UP	-0.585128	0.0308422	-1.67998	0.312785	-0.626935	0.0226034	-1.75838	0.183227
HUPER_BREAST_BASAL_VS_LUMINAL_DN	-0.40189	0.180699	-1.29653	0.47116	-0.544092	0.0212893	-1.70644	0.1939
MALONEY_RESPONSE_TO_17AAG_UP	-0.365109	0.237389	-1.20041	0.537894	-0.528815	0.00817059	-1.71154	0.193779
CROMER_TUMORIGENESIS_DN	-0.526915	0.0378474	-1.60245	0.325186	-0.623316	0.00263745	-1.87751	0.169789
TSAI_RESPONSE_TO_RADIATION_THERAPY	-0.587071	0.0790938	-1.51616	0.364462	-0.650125	0.0350665	-1.63663	0.194361
VART_KSHV_INFECTION_ANGIOGENIC_MARKERS_UP	-0.483245	0.0525083	-1.59239	0.325186	-0.517154	0.0294237	-1.67415	0.194361
VART_KSHV_INFECTION_ANGIOGENIC_MARKERS_DN	-0.53627	0.0062819	-1.79779	0.31034	-0.522461	0.0129162	-1.76892	0.183227
DAVIES_MULTIPLE_MYELOMA_VS_MGUS_DN	-0.46522	0.250099	-1.2432	0.51052	-0.652341	0.0187636	-1.67456	0.194361
BOYLAN_MULTIPLE_MYELOMA_D_DN	-0.414414	0.0778431	-1.45663	0.377751	-0.5011	0.014249	-1.6876	0.194361
HELLEBREKERS_SILENCED_DURING_TUMOR_ANGIOGENESIS	-0.512366	0.0560031	-1.57036	0.327986	-0.591961	0.01002	-1.77605	0.181286
SEKI_INFLAMMATORY_RESPONSE_LPS_DN	-0.570421	0.0766859	-1.49686	0.373727	-0.605889	0.0154333	-1.72282	0.188973
RUTELLA_RESPONSE_TO_HGF_DN	-0.384011	0.0730259	-1.4937	0.374162	-0.448871	0.0318091	-1.67544	0.194361
CHANG_CORE_SERUM_RESPONSE_DN	-0.429042	0.00219386	-1.75006	0.31034	-0.43814	0.0117366	-1.66844	0.194361
ROSS_LEUKEMIA_WITH_MLL_FUSIONS	-0.412957	0.0237812	-1.57446	0.325186	-0.500428	0.00475907	-1.79041	0.175264
HINATA_NFKB_TARGETS_KERATINOCYTE_UP	-0.359892	0.312912	-1.16143	0.564751	-0.573231	0.0309028	-1.70336	0.1939
HOFFMANN_PRE_BI_TO_LARGE_PRE_BII_LYMPHOCYTE_DN	-0.455119	0.0469812	-1.54331	0.350111	-0.499348	0.017231	-1.70175	0.194361
HOFFMANN_SMALL_PRE_BII_TO_IMMATURE_B_LYMPHOCYTE_UP	-0.36378	0.298709	-1.16344	0.5636	-0.488878	0.0489902	-1.61049	0.198602
LEE_EARLY_T_LYMPHOCYTE_DN	-0.483406	0.209071	-1.33895	0.442914	-0.574615	0.0602965	-1.60452	0.199415
SHEDDEN_LUNG_CANCER_GOOD_SURVIVAL_A4	-0.375613	0.0241441	-1.51697	0.364462	-0.438705	0.00722892	-1.66808	0.194361
ZHANG_TLX_TARGETS_36HR_UP	-0.385298	0.0750049	-1.4432	0.379735	-0.414221	0.0149551	-1.6476	0.194361
ZHANG_TLX_TARGETS_60HR_UP	-0.435898	0.00732383	-1.72961	0.31034	-0.472798	0.0019604	-1.84519	0.169789
ZHANG_TLX_TARGETS_UP	-0.477764	0.0221867	-1.63262	0.323416	-0.540089	0.00259377	-1.86982	0.169789
SHEDDEN_LUNG_CANCER_GOOD_SURVIVAL_A12	-0.230498	0.345308	-1.05528	0.638818	-0.388298	0.00910931	-1.67552	0.194361
MEISSNER_ES_ICP_WITH_H3K4ME3_AND_H3K27ME3	-0.530167	0.198775	-1.27502	0.494091	-0.651848	0.0104733	-1.714	0.191999
MEISSNER_NPC_HCP_WITH_H3K4ME3_AND_H3K27ME3	-0.452753	0.00981932	-1.69158	0.312785	-0.42613	0.025739	-1.60414	0.199415
MEISSNER_BRAIN_HCP_WITH_H3K27ME3	-0.413364	0.0486084	-1.52766	0.358567	-0.411101	0.0148118	-1.64711	0.194361
LIU_VAV3_PROSTATE_CARCINOGENESIS_UP	-0.426843	0.201847	-1.31791	0.452322	-0.559726	0.0249004	-1.71867	0.188973
CROONQUIST_IL6_DEPRIVATION_UP	-0.575521	0.100353	-1.44394	0.379735	-0.62711	0.0300692	-1.62779	0.194361
CROONQUIST_STROMAL_STIMULATION_UP	-0.621773	0.0268364	-1.6673	0.316017	-0.579952	0.0534351	-1.60598	0.199415
VALK_AML_CLUSTER_8	-0.369642	0.310263	-1.12488	0.587096	-0.536398	0.0212766	-1.64633	0.194361
VALK_AML_CLUSTER_9	-0.506756	0.0992411	-1.4578	0.377751	-0.555819	0.0329496	-1.63188	0.194361
VALK_AML_CLUSTER_11	-0.562677	0.0338486	-1.64805	0.317264	-0.570918	0.0311941	-1.6554	0.194361
VALK_AML_CLUSTER_12	-0.318447	0.367621	-1.06623	0.62985	-0.495989	0.0210911	-1.63553	0.194361
VALK_AML_CLUSTER_13	-0.55895	0.0111354	-1.7	0.312785	-0.515914	0.0190553	-1.65481	0.194361
VALK_AML_WITH_11Q23_REARRANGED	-0.572952	0.0362807	-1.57298	0.326004	-0.642638	0.00589072	-1.79403	0.175264
VALK_AML_WITH_CEBPA	-0.443194	0.0633333	-1.46256	0.377751	-0.529037	0.0156879	-1.65634	0.194361
POOLA_INVASIVE_BREAST_CANCER_DN	-0.470264	0.00786473	-1.75194	0.31034	-0.491209	0.00496524	-1.81535	0.169789
BOYAULT_LIVER_CANCER_SUBCLASS_G3_DN	-0.472003	0.0841495	-1.47382	0.377751	-0.591106	0.0026073	-1.89228	0.169789
BOYAULT_LIVER_CANCER_SUBCLASS_G23_DN	-0.582051	0.125125	-1.38864	0.415206	-0.689204	0.0308118	-1.60371	0.199415
CHIANG_LIVER_CANCER_SUBCLASS_PROLIFERATION_DN	-0.29349	0.355617	-1.08284	0.617309	-0.423406	0.0255379	-1.62064	0.195787
YAMASHITA_LIVER_CANCER_STEM_CELL_DN	-0.439841	0.0421074	-1.53948	0.35088	-0.484392	0.0106231	-1.7269	0.188973
LEE_LIVER_CANCER_HEPATOBLAST	-0.634432	0.0475338	-1.57452	0.325186	-0.708303	0.0171903	-1.6747	0.194361
WOO_LIVER_CANCER_RECURRENCE_UP	-0.505469	0.0392892	-1.62054	0.325186	-0.499132	0.0408654	-1.62779	0.194361
MEISSNER_BRAIN_HCP_WITH_H3K4ME2_AND_H3K27ME3	-0.402407	0.115948	-1.35273	0.439112	-0.458098	0.0144016	-1.63869	0.194361
MIKKELSEN_MCV6_ICP_WITH_H3K27ME3	-0.441913	0.102009	-1.41478	0.398312	-0.517973	0.00682664	-1.78141	0.175264
MIKKELSEN_MCV6_LCP_WITH_H3K27ME3	-0.426631	0.370708	-1.07717	0.621224	-0.61195	0.00805597	-1.7206	0.188973
MIKKELSEN_MCV6_LCP_WITH_H3K4ME3	-0.456119	0.0311398	-1.62208	0.325186	-0.522748	0.00300722	-1.85459	0.169789
MIKKELSEN_MEF_ICP_WITH_H3K27ME3	-0.369716	0.124805	-1.3448	0.441625	-0.436896	0.00632008	-1.73316	0.186759
MIKKELSEN_MEF_LCP_WITH_H3K27ME3	-0.526534	0.0301205	-1.58574	0.325186	-0.518515	0.00352478	-1.76083	0.183227
MIKKELSEN_MEF_LCP_WITH_H3K4ME3	-0.532504	0.0213675	-1.70242	0.312785	-0.587327	0.00280056	-1.89966	0.169789
MIKKELSEN_IPS_WITH_HCP_H3K27ME3	-0.513152	0.0323656	-1.62074	0.325186	-0.453361	0.0262281	-1.6081	0.199415
MIKKELSEN_IPS_ICP_WITH_H3K4ME3_AND_H327ME3	-0.516697	0.0125712	-1.7173	0.312785	-0.552382	0.00101235	-1.92335	0.169789
MIKKELSEN_IPS_LCP_WITH_H3K4ME3	-0.466071	0.035098	-1.59274	0.325186	-0.513706	0.00100806	-1.83396	0.169789
MARSON_FOXP3_TARGETS_UP	-0.34341	0.304631	-1.14744	0.57094	-0.510189	0.0294466	-1.65524	0.194361
SETLUR_PROSTATE_CANCER_TMPRSS2_ERG_FUSION_DN	-0.725878	0.0171327	-1.62664	0.325186	-0.684184	0.0295181	-1.61992	0.195787
WINNEPENNINCKX_MELANOMA_METASTASIS_DN	-0.512523	0.0652648	-1.51368	0.364623	-0.613507	0.00280112	-1.83043	0.169789
LI_PROSTATE_CANCER_EPIGENETIC	-0.589444	0.00606061	-1.73897	0.31034	-0.575298	0.0256309	-1.64886	0.194361
FONTAINE_PAPILLARY_THYROID_CARCINOMA_UP	-0.295446	0.293648	-1.11757	0.590481	-0.435833	0.0133145	-1.63613	0.194361
LIANG_HEMATOPOIESIS_STEM_CELL_NUMBER_QTL	-0.506338	0.0678914	-1.45027	0.377751	-0.58609	0.00802085	-1.74122	0.186538
STEIN_ESTROGEN_RESPONSE_NOT_VIA_ESRRA	-0.45416	0.209417	-1.24235	0.51052	-0.600895	0.0216706	-1.64467	0.194361
KORKOLA_EMBRYONIC_CARCINOMA_VS_SEMINOMA_UP	-0.470011	0.137911	-1.35061	0.440353	-0.568072	0.0258847	-1.63077	0.194361
BOYLAN_MULTIPLE_MYELOMA_PCA3_DN	-0.402077	0.0570641	-1.44881	0.377751	-0.497497	0.00873883	-1.67614	0.194361
HOSHIDA_LIVER_CANCER_SUBCLASS_S1	-0.402616	0.18375	-1.35102	0.440353	-0.507563	0.0404081	-1.67099	0.194361
HOSHIDA_LIVER_CANCER_SUBCLASS_S3	-0.263823	0.391252	-1.04929	0.645369	-0.404217	0.0252657	-1.60417	0.199415
CAIRO_HEPATOBLASTOMA_DN	-0.235866	0.409972	-1.02091	0.665475	-0.40323	0.00985321	-1.66167	0.194361
CAIRO_HEPATOBLASTOMA_CLASSES_DN	-0.524225	0.00197902	-1.87378	0.31034	-0.539877	0.00361301	-1.89693	0.169789
CAIRO_LIVER_DEVELOPMENT_UP	-0.453633	0.0102282	-1.76459	0.31034	-0.430453	0.0255183	-1.6206	0.195787
CAIRO_LIVER_DEVELOPMENT_DN	-0.261966	0.353022	-1.07052	0.627225	-0.413155	0.0190322	-1.65565	0.194361
DANG_MYC_TARGETS_DN	-0.409947	0.153831	-1.30934	0.458651	-0.499974	0.0253415	-1.61629	0.196614
DORN_ADENOVIRUS_INFECTION_12HR_UP	-0.431331	0.16535	-1.31662	0.452322	-0.608866	0.0156689	-1.73289	0.186759
DORN_ADENOVIRUS_INFECTION_24HR_UP	-0.557669	0.0693467	-1.48601	0.374162	-0.713745	0.00235571	-1.81248	0.169789
NAKAYAMA_SOFT_TISSUE_TUMORS_PCA1_DN	-0.455399	0.0417739	-1.56934	0.327986	-0.502031	0.0120409	-1.74999	0.183227
NAKAYAMA_SOFT_TISSUE_TUMORS_PCA2_DN	-0.584399	0.0127898	-1.75369	0.31034	-0.605834	0.00868511	-1.83452	0.169789
CHANDRAN_METASTASIS_DN	-0.521885	0.00690199	-1.85309	0.31034	-0.549623	0.00818873	-1.881	0.169789
MIKKELSEN_ES_ICP_WITH_H3K27ME3	-0.648564	0.00629921	-1.73977	0.31034	-0.593639	0.00348361	-1.81946	0.169789
MIKKELSEN_ES_ICP_WITH_H3K4ME3_AND_H3K27ME3	-0.484337	0.0189675	-1.66149	0.317264	-0.527089	0.00121803	-1.85908	0.169789
MIKKELSEN_ES_LCP_WITH_H3K4ME3	-0.537995	0.00767868	-1.75696	0.31034	-0.557924	0.000204165	-1.95155	0.169789
MIKKELSEN_NPC_HCP_WITH_H3K27ME3	-0.393745	0.0457299	-1.51591	0.364462	-0.409731	0.012115	-1.66532	0.194361
MIKKELSEN_NPC_HCP_WITH_H3K4ME3_AND_H3K27ME3	-0.443734	0.00785855	-1.72111	0.311761	-0.440506	0.0093174	-1.70084	0.194361
MIKKELSEN_NPC_LCP_WITH_H3K4ME3	-0.492914	0.0184744	-1.64916	0.317264	-0.569483	0.00261412	-1.87203	0.169789
MIKKELSEN_MEF_HCP_WITH_H3_UNMETHYLATED	-0.421219	0.0209025	-1.58745	0.325186	-0.456113	0.00144033	-1.83487	0.169789
YAO_TEMPORAL_RESPONSE_TO_PROGESTERONE_CLUSTER_1	-0.462087	0.0376494	-1.58018	0.325186	-0.509846	0.0155807	-1.69135	0.194361
YAO_TEMPORAL_RESPONSE_TO_PROGESTERONE_CLUSTER_6	-0.339048	0.171417	-1.25548	0.504203	-0.475773	0.0172414	-1.67171	0.194361
YAO_TEMPORAL_RESPONSE_TO_PROGESTERONE_CLUSTER_16	-0.581537	0.0138861	-1.76111	0.31034	-0.608418	0.00504948	-1.89431	0.169789
SENGUPTA_EBNA1_ANTICORRELATED	-0.403927	0.178236	-1.32625	0.448252	-0.456423	0.0293004	-1.61213	0.198602
NAKAMURA_ADIPOGENESIS_EARLY_UP	-0.424853	0.0696379	-1.47558	0.377751	-0.502678	0.0274216	-1.63558	0.194361
NIELSEN_GIST_VS_SYNOVIAL_SARCOMA_DN	-0.5903	0.036192	-1.60066	0.325186	-0.67828	0.0084219	-1.75432	0.183227
NIELSEN_LEIOMYOSARCOMA_DN	-0.572814	0.0535607	-1.54083	0.3503	-0.670832	0.014218	-1.72234	0.188973
NIELSEN_MALIGNAT_FIBROUS_HISTIOCYTOMA_DN	-0.551403	0.0290028	-1.60124	0.325186	-0.571141	0.0278381	-1.6261	0.194361
RAGHAVACHARI_PLATELET_SPECIFIC_GENES	-0.412908	0.0660775	-1.46066	0.377751	-0.472796	0.0257681	-1.63219	0.194361
LI_INDUCED_T_TO_NATURAL_KILLER_UP	-0.376366	0.104224	-1.4202	0.396125	-0.486954	0.0118788	-1.78089	0.175264
LI_INDUCED_T_TO_NATURAL_KILLER_DN	-0.389932	0.0839133	-1.42802	0.388914	-0.441267	0.0192578	-1.64873	0.194361
KIM_ALL_DISORDERS_CALB1_CORR_DN	-0.581675	0.0234966	-1.63272	0.323416	-0.556711	0.0138324	-1.70418	0.1939
VERHAAK_GLIOBLASTOMA_CLASSICAL	-0.500161	0.00196464	-1.81356	0.31034	-0.501016	0.000791452	-1.9211	0.169789
VERHAAK_GLIOBLASTOMA_MESENCHYMAL	-0.388654	0.26898	-1.23584	0.515051	-0.534058	0.059885	-1.63376	0.194361
HOELZEL_NF1_TARGETS_DN	-0.616741	0.0009998	-1.94802	0.31034	-0.545995	0.00909458	-1.78388	0.175264
FIGUEROA_AML_METHYLATION_CLUSTER_3_DN	-0.41829	0.157005	-1.31378	0.454709	-0.492091	0.0287655	-1.61486	0.197822
FIGUEROA_AML_METHYLATION_CLUSTER_5_DN	-0.505111	0.0992079	-1.47026	0.377751	-0.549761	0.0184037	-1.65593	0.194361
PANGAS_TUMOR_SUPPRESSION_BY_SMAD1_AND_SMAD5_UP	-0.491144	0.0381725	-1.64354	0.321033	-0.512821	0.0202811	-1.73493	0.186759
WIERENGA_STAT5A_TARGETS_DN	-0.469431	0.0210754	-1.68232	0.312785	-0.500676	0.0053423	-1.81645	0.169789
ACOSTA_PROLIFERATION_INDEPENDENT_MYC_TARGETS_DN	-0.343893	0.199483	-1.24717	0.508873	-0.493612	0.00454815	-1.77213	0.183227
KANG_AR_TARGETS_UP	-0.649526	0.0499307	-1.57723	0.325186	-0.637542	0.0343851	-1.62329	0.195787
CERIBELLI_GENES_INACTIVE_AND_BOUND_BY_NFY	-0.410568	0.211611	-1.22413	0.523019	-0.542206	0.0105734	-1.73275	0.186759
KIM_GLIS2_TARGETS_UP	-0.529906	0.220962	-1.34618	0.441625	-0.636976	0.0394501	-1.6543	0.194361
STEGER_ADIPOGENESIS_UP	-0.497063	0.168735	-1.30871	0.45884	-0.598317	0.0311746	-1.62713	0.194361
STEGER_ADIPOGENESIS_DN	-0.614431	0.0464135	-1.59702	0.325186	-0.674034	0.0198795	-1.72154	0.188973
ISSAEVA_MLL2_TARGETS	-0.638711	0.00117005	-1.89181	0.31034	-0.629292	0.00457985	-1.82909	0.169789
VANDESLUIS_COMMD1_TARGETS_GROUP_3_UP	-0.2752	0.441879	-1.00616	0.678418	-0.43971	0.0128943	-1.6509	0.194361
AZARE_NEOPLASTIC_TRANSFORMATION_BY_STAT3_UP	-0.456245	0.0686721	-1.52451	0.360926	-0.510883	0.0347124	-1.61943	0.195787
AZARE_NEOPLASTIC_TRANSFORMATION_BY_STAT3_DN	-0.635069	0.0257732	-1.60406	0.325186	-0.648603	0.0179555	-1.65698	0.194361
DELPUECH_FOXO3_TARGETS_DN	0.534488	0.0589395	1.57402	0.581621	0.657727	0.00602531	1.92157	0.158593
DUAN_PRDM5_TARGETS	-0.414293	0.0586969	-1.47653	0.377751	-0.514877	0.00486322	-1.78192	0.175264
KATSANOU_ELAVL1_TARGETS_UP	-0.460263	0.0143137	-1.69369	0.312785	-0.483718	0.0126025	-1.75373	0.183227
SERVITJA_ISLET_HNF1A_TARGETS_UP	-0.590349	0.0175093	-1.75933	0.31034	-0.594463	0.00741037	-1.83691	0.169789
KOHOUTEK_CCNT1_TARGETS	-0.564599	0.00835987	-1.71987	0.311761	-0.549199	0.00856744	-1.72228	0.188973
HUANG_GATA2_TARGETS_UP	-0.322539	0.305739	-1.14401	0.571493	-0.47153	0.0454815	-1.62194	0.195787
LE_NEURONAL_DIFFERENTIATION_UP	-0.635378	0.065047	-1.52	0.363181	-0.632712	0.0250404	-1.66357	0.194361
WANG_MLL_TARGETS	-0.440325	0.0345568	-1.62483	0.325186	-0.457681	0.0340408	-1.64064	0.194361
KANG_GLIS3_TARGETS	-0.536291	0.0218006	-1.65121	0.317264	-0.558979	0.00710516	-1.76421	0.183227
DELACROIX_RAR_TARGETS_UP	-0.497536	0.0294634	-1.59554	0.325186	-0.548229	0.00437637	-1.78437	0.175264
DELACROIX_RAR_TARGETS_DN	-0.492289	0.0674381	-1.47735	0.377751	-0.570691	0.0134836	-1.67834	0.194361
PEDRIOLI_MIR31_TARGETS_UP	-0.280239	0.166634	-1.20579	0.537521	-0.389959	0.00284553	-1.68701	0.194361
FOSTER_KDM1A_TARGETS_UP	-0.360186	0.0540699	-1.45137	0.377751	-0.434048	0.00520521	-1.71922	0.188973
ACEVEDO_FGFR1_TARGETS_IN_PROSTATE_CANCER_MODEL_DN	-0.595147	0.000393468	-2.01379	0.31034	-0.596731	0.000604351	-2.0613	0.169789
LIM_MAMMARY_LUMINAL_PROGENITOR_UP	-0.363178	0.318209	-1.14025	0.574952	-0.532502	0.0238241	-1.687	0.194361
LIM_MAMMARY_LUMINAL_PROGENITOR_DN	-0.623748	0.0668125	-1.52227	0.362217	-0.735724	0.00677426	-1.74337	0.186538
LIM_MAMMARY_LUMINAL_MATURE_DN	-0.635671	0.0023706	-1.90227	0.31034	-0.620234	0.00961153	-1.82216	0.169789
DURAND_STROMA_S_UP	-0.479246	0.00907835	-1.7774	0.31034	-0.521502	0.00481831	-1.84546	0.169789
GHANDHI_DIRECT_IRRADIATION_UP	-0.36224	0.228453	-1.23864	0.514968	-0.52144	0.0524497	-1.61454	0.197822
WARTERS_RESPONSE_TO_IR_SKIN	-0.395769	0.0703755	-1.45155	0.377751	-0.435219	0.027027	-1.61158	0.198602
ZWANG_EGF_INTERVAL_DN	-0.370765	0.0162395	-1.56968	0.327986	-0.445905	0.0021645	-1.83072	0.169789
NABA_COLLAGENS	-0.637145	0.0525177	-1.60627	0.325186	-0.614344	0.0611998	-1.60487	0.199415
NABA_ECM_GLYCOPROTEINS	-0.569777	0.0388824	-1.68937	0.312785	-0.561653	0.0169184	-1.80839	0.175264
NABA_ECM_REGULATORS	-0.478231	0.0610493	-1.57814	0.325186	-0.4944	0.0180711	-1.74049	0.186538
NABA_ECM_AFFILIATED	-0.476027	0.0151069	-1.67091	0.314937	-0.526294	0.00142248	-1.85004	0.169789
NABA_SECRETED_FACTORS	-0.550855	0.00197278	-1.8621	0.31034	-0.54329	0.00223486	-1.89431	0.169789
NABA_CORE_MATRISOME	-0.581592	0.034307	-1.71605	0.312785	-0.566942	0.0200283	-1.80028	0.175264
NABA_BASEMENT_MEMBRANES	-0.684934	0.0260252	-1.6852	0.312785	-0.640533	0.018845	-1.72703	0.188973
FISCHER_DIRECT_P53_TARGETS_META_ANALYSIS	-0.325033	0.0230587	-1.49013	0.374162	-0.391476	0.0100806	-1.64757	0.194361
