# Supplementary material for: Integrative epigenetic taxonomy of primary prostate cancer
Source: Nat Commun. 2018 Nov 21;9:4900. doi: 10.1038/s41467-018-07270-2 (PMC6249266; doi:10.1038/s41467-018-07270-2)
Supplement: Supplementary file 8 — Supplementary Data 5 [file 41467_2018_7270_MOESM8_ESM.xlsx]

## Sheet: HotNet_components
Supplementary Data 5: The eight largest networks enriched in cluster 3
Network
1	GDNF,GFRA1,GFRA2,NRTN,BDNF,NTF3,NTF4,NTRK2,NTRK3,NCAM1
2	KCTD17,RWDD4,AQP1,BEGAIN,BEND5,EFEMP2,FAM107A,HHEX,PLSCR4,RAI2,RRP15,SGTB,USP2
3	ATP2A1,PLN,ACER2,CERK,CRYAB,DEGS1,HSPB2,HSPB7,HSPB8,PYGM,SGMS1,SURF4,TSSC1,DMPK,PPP1R12A,ROCK2,HSPB6
4	SGCA,SGCB,SGCG,SSPN,LDB3,MYOZ3,FLNC,MYOT,OTUD1,SGCD,ST7,TCAP
5	TES,TLN1,COL6A1,DUSP3,FGF7,FBLN1,ITGB3,NID1,COL7A1,FBXL2,COL4A1,COL4A2,HSPG2,LAMB3,NID2,PRELP,FGF10,FGF2,FGFR1,FGFR2,SDC3,GPC4,SDC4,CYR61,ITGA1,ITGAV,FABP3,KIAA1598,COL13A1
6	CLDN11,TSPAN3,TSPAN4,TPM1,TPM2,MMP14,MMP2,LUM,SNCG,SPOCK3,TIMP2,MLC1,MYLK,ITGA3,COL17A1,ITGB4,CCBL2,RABIF,ZNF544,ADCY3,CAMK2G,RRAD,PDE4A,CNN1,DST,ETNK2,GEM,GMIP,ITGA5,LZTS2,PAK7,PDLIM7,SPP1
7	SERINC2,TUBG2,PPAT,PRPS1,SPG21,EPM2A,NHLRC1,PPP1R3C,DUS1L,TBC1D9,TSPAN33
8	FZD1,WNT3A,FZD6,PORCN,SFRP1,WNT4,WNT5B,WNT6,WNT7B,FZD3,SFRP2
